# Supplementary material for: Quantitative Tyrosine Phosphoproteome Profiling of AXL Receptor Tyrosine Kinase Signaling Network
Source: Cancers (Basel). 2021 Aug 23;13(16):4234. doi: 10.3390/cancers13164234 (PMC8394654; doi:10.3390/cancers13164234)
Supplement: Supplementary file 1 [file cancers-13-04234-s001.zip]

Archive with 2 entries (2 files):
- cancers-1334473-supplementary figure.pdf
- cancers-1334473-supplementary table.xlsx
