# Supplementary material for: Quantitative Tyrosine Phosphoproteome Profiling of AXL Receptor Tyrosine Kinase Signaling Network
Source: Cancers (Basel). 2021 Aug 23;13(16):4234. doi: 10.3390/cancers13164234 (PMC8394654; doi:10.3390/cancers13164234)
Supplement: Supplementary file 1 [file cancers-13-04234-s001.zip › cancers-1334473-supplementary table.xlsx]

## Sheet: XW_MM231_Gas6
Wu et al. 2021: Table S1
A list of tyrosine phosphorylation sites detected by mass spectrometry-based phosphoproteomic analysis
prt_site_ind	prt_site_GNSMB	Ph_Site_Window	Symbol	Acc	PrtName	IdPeptides	GAS6_0_1	GAS6_0_2	GAS6_0_3	GAS6_5min_1	GAS6_5min_2	GAS6_5min_3	GAS6_10min_1	GAS6_10min_2	GAS6_10min_3	GAS6_1hr_1	GAS6_1hr_2	GAS6_1hr_3	GAS6_5hr_1	GAS6_5hr_2	GAS6_5hr_3	5min/NT	5min/NT_p_val	10min/NT	10min/NT_p_Val	1hr/NT	1hr/NT_p_val	5hr/NT	5hr/NT_p_val
Y155	ABCE1_P61221_155_Y	RGSELQNyFTKILED	ABCE1	P61221	ATP-binding cassette sub-family E member 1__	GSELQNyFTK	5.41284	3.59962	3.49137	3.08779	3.45562	4.05477	4.94203	2.15507	2.75522	4.3864	3.12199	1.04703	3.36237	5.80739	0.663168	0.847595	0.405608	0.787944	0.447902	0.684224	0.3184	0.786393	0.609948
Y305	ABCF2_Q9UG63_305_Y	MHNKKLKyYTGNYDQ	ABCF2	Q9UG63	ATP-binding cassette sub-family F member 2__	yYTGNYDQYVK	2.38423	2.8797	2.764	0.9778	4.97272	1.79164	0.638766	2.67229	3.42027	0.712321	0.898756	0.994679	4.13091	1.41462	4.27743	0.964403	0.941895	0.838488	0.635727	0.324586	0.000454114	1.2236	0.560131
Y213	ABI1_Q8IZP0_213_Y	PPTVPNDyMTSPARL	ABI1	Q8IZP0	Abl interactor 1__	TLEPVKPPTVPNDyMTSPAR	3.80187	1.83981	0.55765	4.47729	2.78135	5.37493	0.773243	5.77559	2.28018	3.14921	3.97345	5.49691	3.2663	5.13731	4.27743	2.03789	0.15143	1.42419	0.643937	2.03563	0.140702	2.04555	0.117848
S183	ABI2_Q9NYB9_183_S	PPTQKPPsPPMSGKG	ABI2	Q9NYB9	Abl interactor 2__	TTPPTQKPPsPPMSGK	4.57513	4.7995	4.00053	7.10192	8.59691	8.39244	8.27034	7.06864	6.74554	7.08572	9.36598	11.465	9.60678	8.71109	7.46064	1.80119	0.00243787	1.65116	0.00509493	2.0872	0.0196548	1.92734	0.00343096
Y393	ABL1_P00519_393_Y	RLMTGDTyTAHAGAK	ABL1	P00519	Tyrosine-protein kinase ABL1__	LMTGDTyTAHAGAK	8.82808	10.3189	3.3459	19.6075	14.4968	13.4845	13.5149	12.4994	12.731	10.4599	16.0357	19.7889	8.83824	18.7623	8.55486	2.11573	0.042307	1.72256	0.0647347	2.05774	0.0824985	1.60742	0.315243
Y439	ABL2_P42684_439_Y	RLMTGDTyTAHAGAK	ABL2	P42684	Tyrosine-protein kinase ABL2__	LMTGDTyTAHAGAK	8.82808	10.3189	3.3459	19.6075	14.4968	13.4845	13.5149	12.4994	12.731	10.4599	16.0357	19.7889	8.83824	18.7623	8.55486	2.11573	0.042307	1.72256	0.0647347	2.05774	0.0824985	1.60742	0.315243
Y682	ACLY_P53396_682_Y	SRTTDGVyEGVAIGG	ACLY	P53396	ATP-citrate synthase__	TTDGVyEGVAIGGDR	8.18369	10.3189	13.3836	6.79314	8.59691	7.54377	9.0772	6.98243	10.1658	7.31066	5.67635	4.24047	9.31857	2.01025	8.65434	0.71924	0.135082	0.82247	0.347625	0.54028	0.0492357	0.626703	0.226516
Y227	ACSL4_O60488_227_Y	SCVKHIIyVDNKAIN	ACSL4	O60488	Long-chain-fatty-acid--CoA ligase 4__	HIIyVDNK	3.15749	2.8797	2.47305	1.18365	2.0228	0.722944	2.31973	0.660889	0.728391	2.69932	1.08797	1.20409	3.36237	1.71244	3.87953	0.461725	0.0236493	0.435829	0.0502244	0.586515	0.102362	1.05218	0.839018
Y242	ACTA1_P68133_242_Y	SSSLEKSyELPDGQV	ACTA1	P68133	Actin, alpha skeletal muscle__	SyELPDGQVITIGNER	3.60856	3.35965	4.58242	7.10192	5.47842	7.07228	5.7489	4.56875	8.8357	6.86078	4.8249	5.81102	7.78149	5.13731	4.67533	1.70143	0.0144486	1.65821	0.1285	1.51478	0.0465427	1.52322	0.124019
Y55	ACTA1_P68133_55_Y	GMGQKDSyVGDEAQS	ACTA1	P68133	Actin, alpha skeletal muscle__	DSyVGDEAQSK	13.9832	14.6385	15.1293	11.8365	18.2052	16.2191	12.6072	12.327	9.6591	8.28542	11.3527	7.64332	13.3534	10.2002	12.9318	1.05737	0.684061	0.790686	0.0375288	0.623562	0.00998089	0.833933	0.0808762
Y242	ACTA2_P62736_242_Y	SSSLEKSyELPDGQV	ACTA2	P62736	Actin, aortic smooth muscle__	SyELPDGQVITIGNER	3.60856	3.35965	4.58242	7.10192	5.47842	7.07228	5.7489	4.56875	8.8357	6.86078	4.8249	5.81102	7.78149	5.13731	4.67533	1.70143	0.0144486	1.65821	0.1285	1.51478	0.0465427	1.52322	0.124019
Y55	ACTA2_P62736_55_Y	GMGQKDSyVGDEAQS	ACTA2	P62736	Actin, aortic smooth muscle__	DSyVGDEAQSK	13.9832	14.6385	15.1293	11.8365	18.2052	16.2191	12.6072	12.327	9.6591	8.28542	11.3527	7.64332	13.3534	10.2002	12.9318	1.05737	0.684061	0.790686	0.0375288	0.623562	0.00998089	0.833933	0.0808762
Y241	ACTBL2_Q562R1_241_Y	SSSPERSyELPDGQV	ACTBL2	Q562R1	Beta-actin-like protein 2__	SyELPDGQVITIGNER	3.60856	3.35965	4.58242	7.10192	5.47842	7.07228	5.7489	4.56875	8.8357	6.86078	4.8249	5.81102	7.78149	5.13731	4.67533	1.70143	0.0144486	1.65821	0.1285	1.51478	0.0465427	1.52322	0.124019
Y218	ACTB_P60709_218_Y	DIKEKLCyVALDFEQ	ACTB	P60709	Actin, cytoplasmic 1__	LCyVALDFEQEMATAASSSSLEK	11.6634	13.3586	15.493	4.63168	11.5468	8.58103	8.77463	8.18927	10.5458	9.5601	5.39254	8.00979	7.68542	9.38117	12.6333	0.61112	0.0834492	0.679	0.0300306	0.566764	0.0236616	0.733059	0.119608
Y240	ACTB_P60709_240_Y	SSSLEKSyELPDGQV	ACTB	P60709	Actin, cytoplasmic 1__	SyELPDGQVITIGNER	3.60856	3.35965	4.58242	7.10192	5.47842	7.07228	5.7489	4.56875	8.8357	6.86078	4.8249	5.81102	7.78149	5.13731	4.67533	1.70143	0.0144486	1.65821	0.1285	1.51478	0.0465427	1.52322	0.124019
Y294	ACTB_P60709_294_Y	VDIRKDLyANTVLSG	ACTB	P60709	Actin, cytoplasmic 1__	DLyANTVLSGGTTMYPGIADR, KDLyANTVLSGGTTMYPGIADR	1.95464	3.91959	3.0792	1.9556	2.30375	2.48316	1.27753	2.18381	2.50187	1.42464	1.79751	1.98936	1.21686	2.82924	1.26002	0.753064	0.279662	0.666025	0.215004	0.582069	0.1032	0.592635	0.193176
T297	ACTB_P60709_297_T	RKDLYANtVLSGGTT	ACTB	P60709	Actin, cytoplasmic 1__	KDLYANtVLSGGTTMYPGIADR	2.89973	2.55973	3.56411	1.33804	2.86564	0.817241	2.6223	0.747092	2.85023	0.974755	1.22988	1.36114	0.832587	1.9358	0.862118	0.556423	0.121974	0.689264	0.268889	0.395162	0.00451483	0.402336	0.0183951
Y306	ACTB_P60709_306_Y	LSGGTTMyPGIADRM	ACTB	P60709	Actin, cytoplasmic 1__	DLYANTVLSGGTTMyPGIADR, KDLYANTVLSGGTTMyPGIADR	12.3722	15.9183	18.6206	5.30071	14.5248	11.6928	9.31254	5.37331	8.77236	8.69782	5.43984	4.13577	6.3725	2.9037	9.94752	0.671873	0.192086	0.500057	0.0233617	0.389533	0.0134634	0.40979	0.0275096
Y53	ACTB_P60709_53_Y	GMGQKDSyVGDEAQS	ACTB	P60709	Actin, cytoplasmic 1__	DSyVGDEAQSK	13.9832	14.6385	15.1293	11.8365	18.2052	16.2191	12.6072	12.327	9.6591	8.28542	11.3527	7.64332	13.3534	10.2002	12.9318	1.05737	0.684061	0.790686	0.0375288	0.623562	0.00998089	0.833933	0.0808762
Y242	ACTC1_P68032_242_Y	SSSLEKSyELPDGQV	ACTC1	P68032	Actin, alpha cardiac muscle 1__	SyELPDGQVITIGNER	3.60856	3.35965	4.58242	7.10192	5.47842	7.07228	5.7489	4.56875	8.8357	6.86078	4.8249	5.81102	7.78149	5.13731	4.67533	1.70143	0.0144486	1.65821	0.1285	1.51478	0.0465427	1.52322	0.124019
Y55	ACTC1_P68032_55_Y	GMGQKDSyVGDEAQS	ACTC1	P68032	Actin, alpha cardiac muscle 1__	DSyVGDEAQSK	13.9832	14.6385	15.1293	11.8365	18.2052	16.2191	12.6072	12.327	9.6591	8.28542	11.3527	7.64332	13.3534	10.2002	12.9318	1.05737	0.684061	0.790686	0.0375288	0.623562	0.00998089	0.833933	0.0808762
Y218	ACTG1_P63261_218_Y	DIKEKLCyVALDFEQ	ACTG1	P63261	Actin, cytoplasmic 2__	LCyVALDFEQEMATAASSSSLEK	11.6634	13.3586	15.493	4.63168	11.5468	8.58103	8.77463	8.18927	10.5458	9.5601	5.39254	8.00979	7.68542	9.38117	12.6333	0.61112	0.0834492	0.679	0.0300306	0.566764	0.0236616	0.733059	0.119608
Y240	ACTG1_P63261_240_Y	SSSLEKSyELPDGQV	ACTG1	P63261	Actin, cytoplasmic 2__	SyELPDGQVITIGNER	3.60856	3.35965	4.58242	7.10192	5.47842	7.07228	5.7489	4.56875	8.8357	6.86078	4.8249	5.81102	7.78149	5.13731	4.67533	1.70143	0.0144486	1.65821	0.1285	1.51478	0.0465427	1.52322	0.124019
Y294	ACTG1_P63261_294_Y	VDIRKDLyANTVLSG	ACTG1	P63261	Actin, cytoplasmic 2__	DLyANTVLSGGTTMYPGIADR, KDLyANTVLSGGTTMYPGIADR	1.95464	3.91959	3.0792	1.9556	2.30375	2.48316	1.27753	2.18381	2.50187	1.42464	1.79751	1.98936	1.21686	2.82924	1.26002	0.753064	0.279662	0.666025	0.215004	0.582069	0.1032	0.592635	0.193176
T297	ACTG1_P63261_297_T	RKDLYANtVLSGGTT	ACTG1	P63261	Actin, cytoplasmic 2__	KDLYANtVLSGGTTMYPGIADR	2.89973	2.55973	3.56411	1.33804	2.86564	0.817241	2.6223	0.747092	2.85023	0.974755	1.22988	1.36114	0.832587	1.9358	0.862118	0.556423	0.121974	0.689264	0.268889	0.395162	0.00451483	0.402336	0.0183951
Y306	ACTG1_P63261_306_Y	LSGGTTMyPGIADRM	ACTG1	P63261	Actin, cytoplasmic 2__	DLYANTVLSGGTTMyPGIADR, KDLYANTVLSGGTTMyPGIADR	12.3722	15.9183	18.6206	5.30071	14.5248	11.6928	9.31254	5.37331	8.77236	8.69782	5.43984	4.13577	6.3725	2.9037	9.94752	0.671873	0.192086	0.500057	0.0233617	0.389533	0.0134634	0.40979	0.0275096
Y53	ACTG1_P63261_53_Y	GMGQKDSyVGDEAQS	ACTG1	P63261	Actin, cytoplasmic 2__	DSyVGDEAQSK	13.9832	14.6385	15.1293	11.8365	18.2052	16.2191	12.6072	12.327	9.6591	8.28542	11.3527	7.64332	13.3534	10.2002	12.9318	1.05737	0.684061	0.790686	0.0375288	0.623562	0.00998089	0.833933	0.0808762
Y241	ACTG2_P63267_241_Y	SSSLEKSyELPDGQV	ACTG2	P63267	Actin, gamma-enteric smooth muscle__	SyELPDGQVITIGNER	3.60856	3.35965	4.58242	7.10192	5.47842	7.07228	5.7489	4.56875	8.8357	6.86078	4.8249	5.81102	7.78149	5.13731	4.67533	1.70143	0.0144486	1.65821	0.1285	1.51478	0.0465427	1.52322	0.124019
Y54	ACTG2_P63267_54_Y	GMGQKDSyVGDEAQS	ACTG2	P63267	Actin, gamma-enteric smooth muscle__	DSyVGDEAQSK	13.9832	14.6385	15.1293	11.8365	18.2052	16.2191	12.6072	12.327	9.6591	8.28542	11.3527	7.64332	13.3534	10.2002	12.9318	1.05737	0.684061	0.790686	0.0375288	0.623562	0.00998089	0.833933	0.0808762
Y193	ACTN1_P12814_193_Y	HRPELIDyGKLRKDD	ACTN1	P12814	Alpha-actinin-1__	HRPELIDyGK	5.54171	4.47953	7.34643	7.25631	5.22557	6.12931	6.85833	8.9651	6.2705	7.08572	5.10872	9.10917	11.1439	9.38117	11.0417	1.0716	0.705911	1.27213	0.249449	1.22662	0.409663	1.81756	0.00950953
Y708	ACTN1_P12814_708_Y	FDNKHTNyTMEHIRV	ACTN1	P12814	Alpha-actinin-1__	HTNyTMEHIR	3.47968	3.91959	4.00053	1.02926	3.37134	3.39469	2.82402	0.574686	2.4702	3.14921	0.946059	1.04703	1.92136	1.48907	0.663168	0.683809	0.208058	0.514825	0.0618512	0.451087	0.047181	0.357339	0.00374409
Y887	ACTN1_P12814_887_Y	MSFSTALyGESD-	ACTN1	P12814	Alpha-actinin-1__	SFSTALyGESDL	2.31979	0.586606	1.60021	1.13219	0.618079	0.691512	0.739624	2.67229	0.696722	0.824793	1.04066	1.15173	0.704497	1.63798	0.729484	0.541823	0.262145	0.911692	0.879746	0.669502	0.386952	0.681657	0.462459
Y715	ACTN2_P35609_715_Y	FDNKHTNyTMEHIRV	ACTN2	P35609	Alpha-actinin-2__	HTNyTMEHIR	3.47968	3.91959	4.00053	1.02926	3.37134	3.39469	2.82402	0.574686	2.4702	3.14921	0.946059	1.04703	1.92136	1.48907	0.663168	0.683809	0.208058	0.514825	0.0618512	0.451087	0.047181	0.357339	0.00374409
Y611	ACTN4_O43707_611_Y	KLSGSNPyTTVTPQI	ACTN4	O43707	Alpha-actinin-4__	LSGSNPyTTVTPQIINSK	3.15749	3.43964	4.36421	1.33804	2.44422	2.45172	0.874101	0.747092	3.04024	0.974755	1.22988	1.36114	2.78597	1.9358	0.862118	0.568724	0.0386176	0.425261	0.0643588	0.325305	0.00295898	0.509417	0.0544193
Y727	ACTN4_O43707_727_Y	FDNKHTNyTMEHIRV	ACTN4	O43707	Alpha-actinin-4__	HTNyTMEHIR	3.47968	3.91959	4.00053	1.02926	3.37134	3.39469	2.82402	0.574686	2.4702	3.14921	0.946059	1.04703	1.92136	1.48907	0.663168	0.683809	0.208058	0.514825	0.0618512	0.451087	0.047181	0.357339	0.00374409
Y886	ACTN4_O43707_886_Y	CIARMAPyQGPDAVP	ACTN4	O43707	Alpha-actinin-4__	MAPyQGPDAVPGALDYK	4.96177	3.03968	6.40085	4.94046	3.79275	4.99774	1.00858	3.44812	2.85023	6.52336	1.41909	1.57055	4.51519	2.23361	4.57586	0.953386	0.841612	0.507345	0.12443	0.66052	0.447908	0.786309	0.455168
Y898	ACTN4_O43707_898_Y	AVPGALDyKSFSTAL	ACTN4	O43707	Alpha-actinin-4__	MAPYQGPDAVPGALDyK	7.34599	7.99917	11.056	2.26438	9.18689	7.92095	6.85833	3.18951	7.12557	6.07347	2.08133	2.30347	1.40899	3.27596	3.84637	0.733764	0.38705	0.650479	0.146229	0.396129	0.0370835	0.323142	0.0118725
Y906	ACTN4_O43707_906_Y	KSFSTALyGESD-	ACTN4	O43707	Alpha-actinin-4__	SFSTALyGESDL	2.31979	0.586606	1.60021	1.13219	0.618079	0.691512	0.739624	2.67229	0.696722	0.824793	1.04066	1.15173	0.704497	1.63798	0.729484	0.541823	0.262145	0.911692	0.879746	0.669502	0.386952	0.681657	0.462459
Y231	ACTR3_P61158_231_Y	AKAVKERySYVCPDL	ACTR3	P61158	Actin-related protein 3__	ySYVCPDLVK	4.1885	4.15957	4.29148	4.16852	4.04561	4.33767	5.95061	4.56875	3.61029	5.62359	4.11536	1.41349	5.3798	2.01025	6.26693	0.993058	0.770388	1.11789	0.505864	0.882345	0.708035	1.0805	0.806661
Y233	ACTR3_P61158_233_Y	AVKERYSyVCPDLVK	ACTR3	P61158	Actin-related protein 3__	YSyVCPDLVK	7.73262	4.15957	4.43695	3.85974	5.39414	4.90345	0.840482	2.58609	4.37035	2.81179	4.11536	1.30879	7.20508	1.86134	5.37166	0.866998	0.588814	0.477485	0.137483	0.504371	0.127288	0.884191	0.761858
Y766	ADAM8_P78325_766_Y	PPFPVPVyTRQAPKQ	ADAM8	P78325	Disintegrin and metalloproteinase domain-containing protein 8__	RPPPAPPVTVSSPPFPVPVyTR	4.44626	3.43964	3.49137	8.33703	3.79275	1.38302	3.53002	3.87913	1.39344	7.76055	2.08133	5.02575	2.94608	3.27596	3.48163	1.1877	0.747648	0.7737	0.366243	1.30678	0.524875	0.8529	0.19868
Y778	ADAM9_Q13443_778_Y	NRFAVPTyAAKQPQQ	ADAM9	Q13443	Disintegrin and metalloproteinase domain-containing protein 9__	FAVPTyAAK	9.66578	8.95907	10.1104	7.10192	8.25978	10.1841	8.77463	10.4305	9.31074	7.5731	6.71702	5.86337	12.4888	16.7521	12.7328	0.889006	0.329919	0.992365	0.907632	0.701351	0.00868259	1.4607	0.03613
Y1172	ADGRG6_Q86SQ4_1172_Y	SIGSNSTyLTSKSKS	ADGRG6	Q86SQ4	Adhesion G-protein coupled receptor G6__	SLSSSSIGSNSTyLTSK	1.73984	2.15977	0.484913	1.02926	3.11849	2.45172	2.72316	1.72406	2.4702	0.749812	3.97345	3.29815	2.78597	1.48907	4.27743	1.50517	0.405852	1.57769	0.2229	1.82948	0.333429	1.9506	0.217357
Y335	ADH5_P11766_335_Y	VPKLVSEyMSKKIKV	ADH5	P11766	Alcohol dehydrogenase class-3__	LVSEyMSK	3.86631	3.19967	3.49137	1.23512	0.674268	3.01751	0.806863	2.49988	2.28018	0.899774	1.13527	1.25644	2.30563	1.78689	3.28268	0.466679	0.062442	0.529197	0.0428119	0.311772	0.000383699	0.698584	0.0912083
Y170	ADSS_P30520_170_Y	KKGIGPVySSKAARS	ADSS	P30520	Adenylosuccinate synthetase isozyme 2__	KGIGPVySSK	19.5893	18.1581	25.9671	9.26337	21.4923	18.8594	17.9527	16.4648	20.2366	11.2472	11.4946	10.5227	14.4102	11.3914	21.0887	0.778709	0.347947	0.857797	0.316282	0.522087	0.0137202	0.735944	0.207894
Y413	AFAP1L2_Q8N4X5_413_Y	DPSPDHLySFRILHK	AFAP1L2	Q8N4X5	Actin filament-associated protein 1-like 2__	VAQQPLSLVGCEVVPDPSPDHLySFR	0.408111	0.506614	0.460667	0.9778	0.533795	1.79164	0.638766	0.545952	0.601715	0.712321	0.898756	0.994679	0.608429	1.41462	0.630009	2.40167	0.156909	1.29885	0.0250227	1.89456	0.00945132	1.92895	0.185567
S414	AFAP1L2_Q8N4X5_414_S	PSPDHLYsFRILHKG	AFAP1L2	Q8N4X5	Actin filament-associated protein 1-like 2__	VAQQPLSLVGCEVVPDPSPDHLYsFR	0.45107	0.559942	0.509158	1.08073	1.85424	0.660079	2.11801	0.60342	0.665053	0.787302	0.993362	1.09938	0.672474	1.56353	0.696326	2.3649	0.120198	2.2277	0.277973	1.89455	0.00945123	1.92895	0.185568
Y56	AFAP1L2_Q8N4X5_56_Y	SSDEEYIyMNKVTIN	AFAP1L2	Q8N4X5	Actin filament-associated protein 1-like 2__	SSSSDEEYIyMNK	0.494029	3.03968	0.55765	7.71947	4.04561	2.35743	3.42917	4.56875	4.56036	2.58685	1.08797	6.12513	4.32305	1.71244	4.07848	3.45179	0.13532	3.06946	0.0373316	2.39528	0.32877	2.47203	0.164462
Y608	AFG3L2_Q9Y4W6_608_Y	KGLGYAQyLPKEQYL	AFG3L2	Q9Y4W6	AFG3-like protein 2__	GLGYAQyLPK	3.22193	3.51963	4.36421	1.38951	2.27565	3.01751	3.22745	0.775826	0.855068	6.18595	1.27718	1.41349	3.36237	2.01025	0.895276	0.60173	0.0643785	0.437461	0.0757805	0.79928	0.675777	0.564382	0.111133
S216	AHNAK_Q09666_216_S	PSGSGAAsPTGSAVD	AHNAK	Q09666	Neuroblast differentiation-associated protein AHNAK__	LPSGSGAAsPTGSAVDIR	3.73743	1.59983	3.3459	1.02926	2.10709	3.96048	5.84975	7.84446	3.61029	5.73606	7.94689	9.73739	11.8163	6.25411	3.38216	0.81731	0.649783	1.99288	0.107233	2.69721	0.0209916	2.47059	0.171891
S5110	AHNAK_Q09666_5110_S	KAEAPLPsPKLEGEL	AHNAK	Q09666	Neuroblast differentiation-associated protein AHNAK__	FKAEAPLPsPK	0.558467	0.693261	0.630386	1.33804	2.19137	0.817241	0.874101	0.747092	0.823399	0.974755	1.22988	8.638	11.5281	1.9358	0.862118	2.30945	0.110762	1.29885	0.0250228	5.76088	0.300402	7.61166	0.288353
S5731	AHNAK_Q09666_5731_S	GKGGVTGsPEASISG	AHNAK	Q09666	Neuroblast differentiation-associated protein AHNAK__	GGVTGsPEASISGSK	1.80428	1.59983	1.74569	3.55096	2.27565	2.54602	0.672385	2.32748	2.94523	0.749812	5.81826	9.58033	10.3753	1.48907	2.98425	1.62582	0.0521427	1.15443	0.716995	3.13573	0.225254	2.88334	0.30459
Y715	AHNAK_Q09666_715_Y	GTKVKGEyDVTVPKL	AHNAK	Q09666	Neuroblast differentiation-associated protein AHNAK__	VKGEyDVTVPK	109.803	113.188	127.726	79.5106	97.3474	118.343	91.2763	94.2197	87.2169	89.7525	65.1362	60.7801	88.2863	71.4756	95.7946	0.841707	0.212766	0.777587	0.0113631	0.614937	0.0130362	0.728669	0.024789
Y836	AHNAK_Q09666_836_Y	GPNVKGEyDVTMPKV	AHNAK	Q09666	Neuroblast differentiation-associated protein AHNAK__	GPNVKGEyDVTMPK	4.76845	7.35923	6.54632	10.0353	4.97272	8.20384	8.47206	8.10307	7.03056	7.42314	7.09544	9.73739	7.97363	9.15781	7.75906	1.243	0.415257	1.26409	0.134703	1.29892	0.174932	1.3329	0.0781062
Y964	AHNAK_Q09666_964_Y	GPKVKGEyDMTVPKL	AHNAK	Q09666	Neuroblast differentiation-associated protein AHNAK__	VKGEyDMTVPK	7.66818	10.3189	4.29148	9.57215	9.52403	4.62056	15.4312	3.0171	7.12557	7.53561	8.37262	13.1926	4.13091	2.23361	2.98425	1.06455	0.85117	1.14791	0.799475	1.30623	0.411013	0.419631	0.0780016
Y284	AKR7A2_O43488_284_Y	EKALQAAyGASAPSV	AKR7A2	O43488	Aflatoxin B1 aldehyde reductase member 2__	ALQAAyGASAPSVTSAALR	4.31738	2.71972	5.23706	6.48436	1.93852	5.56353	4.63946	7.15484	5.22542	5.06123	7.37926	5.81102	5.86013	11.6148	7.06274	1.1395	0.734662	1.38663	0.209015	1.48699	0.118085	1.99913	0.0978886
Y373	ALDH1B1_P30837_373_Y	QFERVLGyIQLGQKE	ALDH1B1	P30837	Aldehyde dehydrogenase X, mitochondrial__	VLGyIQLGQK	1.48209	0.613269	0.55765	1.18365	0.646173	0.722944	0.773243	0.660889	0.728391	0.862283	1.08797	1.20409	0.73652	1.71244	0.762643	0.962216	0.927114	0.815121	0.615957	1.18897	0.624567	1.21055	0.693229
Y373	ALDH2_P05091_373_Y	QFKKILGyINTGKQE	ALDH2	P05091	Aldehyde dehydrogenase, mitochondrial__	ILGyINTGK	2.12647	1.75982	2.90948	1.02926	0.56189	0.628647	0.672385	0.574686	0.633384	2.24944	0.946059	1.04703	0.640452	1.48907	0.663168	0.326644	0.0144679	0.27671	0.00855095	0.62429	0.189301	0.410945	0.0384698
Y442	ALDH2_P05091_442_Y	GRANNSTyGLAAAVF	ALDH2	P05091	Aldehyde dehydrogenase, mitochondrial__	ANNSTyGLAAAVFTK	3.09305	2.71972	3.63684	1.02926	0.56189	1.98024	2.01716	0.574686	2.18517	0.749812	0.946059	1.04703	0.640452	1.48907	0.663168	0.37794	0.0167017	0.505525	0.0539544	0.290266	0.00133757	0.295535	0.00453024
Y477	ALDH9A1_P49189_477_Y	GRVTIEYySQLKTVC	ALDH9A1	P49189	4-trimethylaminobutyraldehyde dehydrogenase__	VTIEYySQLK	3.47968	3.67962	2.54579	1.13219	2.86564	3.96048	3.32831	2.15507	2.37519	2.92427	5.25063	1.15173	2.11349	1.63798	0.729484	0.820014	0.550566	0.809737	0.287175	0.961004	0.923691	0.461712	0.0313478
Y328	ALDOA_P04075_328_Y	LKAAQEEyVKRALAN	ALDOA	P04075	Fructose-bisphosphate aldolase A__	AAQEEyVK	4.25294	4.07957	2.03663	6.32997	3.45562	2.26313	3.02573	3.70672	2.09017	3.37415	0.898756	2.98404	0.608429	1.41462	2.18845	1.16198	0.709892	0.850854	0.577814	0.69986	0.377988	0.406157	0.0721171
S50	AMOTL2_Q9Y2J4_50_S	AGTGGTGsPQASLEI	AMOTL2	Q9Y2J4	Angiomotin-like protein 2__	GGAGTGGTGsPQASLEILAPEDSQVLQQATR	0	0	0	0	0	0	0	0	0	0	0	0	0	0	0	#DIV/0!	#DIV/0!	#DIV/0!	#DIV/0!	#DIV/0!	#DIV/0!	#DIV/0!	#DIV/0!
Y455	ANKS1A_Q92625_455_Y	REEDEHPyELLLTAE	ANKS1A	Q92625	Ankyrin repeat and SAM domain-containing protein 1A__	EEDEHPyELLLTAETK	9.79465	10.5589	7.20095	24.3935	10.9568	18.2936	18.8604	21.2059	18.9065	17.0957	15.61	24.0294	18.7332	24.7931	11.937	1.94683	0.0962429	2.14022	0.00120643	2.05901	0.0251051	2.01286	0.0730413
Y39	ANXA1_P04083_39_Y	PGSAVSPyPTFNPSS	ANXA1	P04083	Annexin A1__	GGPGSAVSPyPTFNPSSDVAALHK	3.86631	3.59962	4.21874	3.55096	4.71987	2.64032	0.638766	3.27571	3.42027	2.36191	3.54772	0.994679	2.40169	4.24386	2.3874	0.9338	0.702424	0.627724	0.190771	0.590886	0.103754	0.77306	0.240607
T19	ANXA2P2_A6NMY6_19_T	SLEGDHStPPSAYGS	ANXA2P2	A6NMY6	Putative annexin A2-like protein__	LSLEGDHStPPSAYGSVK	6.70161	9.19904	6.32811	8.64581	10.7883	4.24337	20.0707	3.36191	10.5458	6.74831	5.53444	8.48095	5.47586	5.58403	4.47638	1.06517	0.831519	1.52858	0.470775	0.934092	0.714278	0.698927	0.0824608
Y235	ANXA2P2_A6NMY6_235_Y	VFDRYKSySPYDMLE	ANXA2P2	A6NMY6	Putative annexin A2-like protein__	SySPYDMLESIR	2.44866	2.15977	1.52747	1.08073	0.589984	0.660079	0.706005	0.60342	0.665053	0.787302	0.993362	6.59629	7.68542	1.56353	3.68058	0.379862	0.0153164	0.321791	0.00713462	1.36524	0.71736	2.10719	0.280321
Y238	ANXA2P2_A6NMY6_238_Y	RYKSYSPyDMLESIR	ANXA2P2	A6NMY6	Putative annexin A2-like protein__	SYSPyDMLESIR	16.2385	15.1984	12.8744	23.6216	17.0253	15.9362	18.2553	19.6543	20.2366	20.8073	14.9004	20.4171	21.327	18.539	25.963	1.27695	0.190586	1.31222	0.0162381	1.2666	0.141104	1.4856	0.0395345
Y24	ANXA2P2_A6NMY6_24_Y	HSTPPSAyGSVKAYT	ANXA2P2	A6NMY6	Putative annexin A2-like protein__	LSLEGDHSTPPSAyGSVK	8.11925	12.3987	11.4197	15.9021	20.3966	8.39244	29.0471	7.93067	12.256	15.5211	8.65644	25.757	9.60678	10.7213	5.67008	1.39932	0.318379	1.54156	0.429677	1.5635	0.307525	0.814029	0.3795
Y316	ANXA2P2_A6NMY6_316_Y	RKYGKSLyYYIQQDT	ANXA2P2	A6NMY6	Putative annexin A2-like protein__	SLyYYIQQDTK	14.4342	11.8388	8.14653	6.69021	10.0297	11.8814	11.2961	9.39611	12.351	11.2472	7.94689	11.7791	11.0478	9.45562	11.937	0.830962	0.459801	0.960013	0.831369	0.899873	0.626522	0.9425	0.753752
Y317	ANXA2P2_A6NMY6_317_Y	KYGKSLYyYIQQDTK	ANXA2P2	A6NMY6	Putative annexin A2-like protein__	SLYyYIQQDTK	4.2959	6.39933	6.91001	2.31584	5.05701	5.65782	5.11013	5.60319	6.2705	9.89751	6.3859	2.35582	5.15564	7.29646	9.84804	0.740159	0.306875	0.964703	0.823061	1.05873	0.889137	1.26668	0.376548
Y318	ANXA2P2_A6NMY6_318_Y	YGKSLYYyIQQDTKG	ANXA2P2	A6NMY6	Putative annexin A2-like protein__	SLYYyIQQDTK	5.92834	8.39912	6.03716	4.47729	4.88844	3.86618	3.42917	0.689623	4.56036	0.899774	4.39917	3.76931	4.41912	1.78689	3.18321	0.64975	0.0504487	0.426188	0.0500701	0.445295	0.0488525	0.461055	0.0298881
Y333	ANXA2P2_A6NMY6_333_Y	DYQKALLyLCGGD-	ANXA2P2	A6NMY6	Putative annexin A2-like protein__	ALLyLCGGDD	2.57754	3.51963	5.09158	3.55096	0.589984	3.3004	3.22745	2.58609	2.18517	4.16145	0.993362	1.09938	2.01742	1.56353	2.58635	0.665074	0.356145	0.714889	0.251348	0.558971	0.265455	0.551205	0.101711
T19	ANXA2_P07355_19_T	SLEGDHStPPSAYGS	ANXA2	P07355	Annexin A2__	LSLEGDHStPPSAYGSVK	6.70161	9.19904	6.32811	8.64581	10.7883	4.24337	20.0707	3.36191	10.5458	6.74831	5.53444	8.48095	5.47586	5.58403	4.47638	1.06517	0.831519	1.52858	0.470775	0.934092	0.714278	0.698927	0.0824608
Y235	ANXA2_P07355_235_Y	VFDRYKSySPYDMLE	ANXA2	P07355	Annexin A2__	SySPYDMLESIR	2.44866	2.15977	1.52747	1.08073	0.589984	0.660079	0.706005	0.60342	0.665053	0.787302	0.993362	6.59629	7.68542	1.56353	3.68058	0.379862	0.0153164	0.321791	0.00713462	1.36524	0.71736	2.10719	0.280321
Y238	ANXA2_P07355_238_Y	RYKSYSPyDMLESIR	ANXA2	P07355	Annexin A2__	SYSPyDMLESIR	16.2385	15.1984	12.8744	23.6216	17.0253	15.9362	18.2553	19.6543	20.2366	20.8073	14.9004	20.4171	21.327	18.539	25.963	1.27695	0.190586	1.31222	0.0162381	1.2666	0.141104	1.4856	0.0395345
Y24	ANXA2_P07355_24_Y	HSTPPSAyGSVKAYT	ANXA2	P07355	Annexin A2__	LSLEGDHSTPPSAyGSVK	8.11925	12.3987	11.4197	15.9021	20.3966	8.39244	29.0471	7.93067	12.256	15.5211	8.65644	25.757	9.60678	10.7213	5.67008	1.39932	0.318379	1.54156	0.429677	1.5635	0.307525	0.814029	0.3795
Y316	ANXA2_P07355_316_Y	RKYGKSLyYYIQQDT	ANXA2	P07355	Annexin A2__	SLyYYIQQDTK	14.4342	11.8388	8.14653	6.69021	10.0297	11.8814	11.2961	9.39611	12.351	11.2472	7.94689	11.7791	11.0478	9.45562	11.937	0.830962	0.459801	0.960013	0.831369	0.899873	0.626522	0.9425	0.753752
Y317	ANXA2_P07355_317_Y	KYGKSLYyYIQQDTK	ANXA2	P07355	Annexin A2__	SLYyYIQQDTK	4.2959	6.39933	6.91001	2.31584	5.05701	5.65782	5.11013	5.60319	6.2705	9.89751	6.3859	2.35582	5.15564	7.29646	9.84804	0.740159	0.306875	0.964703	0.823061	1.05873	0.889137	1.26668	0.376548
Y318	ANXA2_P07355_318_Y	YGKSLYYyIQQDTKG	ANXA2	P07355	Annexin A2__	SLYYyIQQDTK	5.92834	8.39912	6.03716	4.47729	4.88844	3.86618	3.42917	0.689623	4.56036	0.899774	4.39917	3.76931	4.41912	1.78689	3.18321	0.64975	0.0504487	0.426188	0.0500701	0.445295	0.0488525	0.461055	0.0298881
Y333	ANXA2_P07355_333_Y	DYQKALLyLCGGD-	ANXA2	P07355	Annexin A2__	ALLyLCGGDD	2.57754	3.51963	5.09158	3.55096	0.589984	3.3004	3.22745	2.58609	2.18517	4.16145	0.993362	1.09938	2.01742	1.56353	2.58635	0.665074	0.356145	0.714889	0.251348	0.558971	0.265455	0.551205	0.101711
Y132	ANXA3_P12429_132_Y	MKDISQAyYTVYKKS	ANXA3	P12429	Annexin A3__	DISQAyYTVYK	3.02861	7.75919	4.65516	1.18365	2.78135	3.77188	3.63088	1.98267	2.75522	0.862283	5.10872	1.20409	3.55451	1.71244	2.7853	0.500997	0.179163	0.541915	0.183251	0.464619	0.229344	0.521419	0.172888
Y133	ANXA3_P12429_133_Y	KDISQAYyTVYKKSL	ANXA3	P12429	Annexin A3__	DISQAYyTVYK	5.47727	3.43964	4.146	3.24218	2.86564	4.14907	3.63088	2.75849	1.99516	2.47438	4.68299	1.09938	0.672474	1.56353	4.47638	0.785192	0.257235	0.641858	0.110011	0.632076	0.253652	0.513851	0.177382
Y15	ANXA3_P12429_15_Y	HRGTVRDyPDFSPSV	ANXA3	P12429	Annexin A3__	DyPDFSPSVDAEAIQK	2.25535	0.586606	4.80064	1.13219	2.86564	2.45172	4.03431	0.632154	2.37519	0.824793	1.04066	1.15173	0.704497	1.63798	2.18845	0.843895	0.780152	0.921369	0.904652	0.394785	0.277951	0.592852	0.469483
Y183	ANXA3_P12429_183_Y	KQDAQILyKAGENRW	ANXA3	P12429	Annexin A3__	QDAQILyK	2.5131	2.79971	4.80064	1.18365	3.11849	3.39469	0.773243	1.98267	4.56036	3.82404	4.25727	1.20409	0.73652	1.71244	2.7853	0.761049	0.465981	0.72342	0.521466	0.918124	0.828627	0.517554	0.155755
Y256	ANXA5_P08758_256_Y	AYLAETLyYAMKGAG	ANXA5	P08758	Annexin A5__	LyYAMK	3.02861	0.506614	0.460667	0.9778	2.0228	0.597215	0.638766	1.63785	0.601715	0.712321	0.898756	0.994679	2.6899	1.41462	0.630009	0.900379	0.895606	0.720323	0.704393	0.652109	0.615612	1.18485	0.824368
Y257	ANXA5_P08758_257_Y	YLAETLYyAMKGAGT	ANXA5	P08758	Annexin A5__	LYyAMK	2.31979	2.8797	1.60021	1.13219	3.20277	4.05477	0.739624	0.632154	3.13525	0.824793	1.04066	1.15173	0.704497	1.63798	0.729484	1.23384	0.604266	0.662827	0.442253	0.443723	0.0300494	0.451779	0.061138
S295	ANXA5_P08758_295_S	FRKNFATsLYSMIKG	ANXA5	P08758	Annexin A5__	NFATsLYSMIK	5.09064	2.63972	3.70958	6.02119	2.10709	2.35743	2.72316	4.99977	2.18517	0.824793	1.04066	1.15173	4.13091	4.91395	2.88478	0.916588	0.837148	0.866097	0.671269	0.263741	0.0172207	1.04281	0.868252
Y297	ANXA5_P08758_297_Y	KNFATSLySMIKGDT	ANXA5	P08758	Annexin A5__	NFATSLySMIK	19.396	14.8784	17.6023	13.4834	15.0024	20.7453	16.9441	15.5165	17.6714	15.4461	16.5088	20.3124	12.2326	16.6032	19.1987	0.949002	0.748952	0.966368	0.710333	1.00753	0.950641	0.925936	0.624649
Y94	ANXA5_P08758_94_Y	PSRLYDAyELKHALK	ANXA5	P08758	Annexin A5__	LYDAyELK	116.118	126.307	129.035	132.312	141.596	135.505	131.72	130.856	134.626	140.027	164.472	151.087	130.556	167.074	142.548	1.10217	0.0572436	1.0693	0.104057	1.22647	0.0256394	1.18499	0.115887
Y218	ANXA6_P08133_218_Y	LRLVFDEyLKTTGKP	ANXA6	P08133	Annexin A6__	LVFDEyLK	1.73984	2.79971	2.47305	1.38951	0.758551	0.848674	3.12659	0.775826	0.855068	1.01225	1.27718	1.41349	0.86461	2.01025	0.895276	0.427336	0.0224305	0.678419	0.417353	0.528038	0.0300632	0.537623	0.0921235
Y302	ANXA6_P08133_302_Y	TKYEKSLySMIKNDT	ANXA6	P08133	Annexin A6__	SLySMIK	15.0142	11.5188	14.6201	12.3512	10.6197	17.8221	14.0192	12.8442	15.5812	14.6213	15.4681	19.1607	11.5281	14.9652	16.4134	0.99125	0.963059	1.03138	0.767454	1.19675	0.203774	1.04261	0.764435
Y481	ANXA6_P08133_481_Y	NEAYKEDyHKSLEDA	ANXA6	P08133	Annexin A6__	AINEAYKEDyHK	5.41284	6.39933	6.47358	4.63168	4.88844	5.18634	2.82402	2.06887	4.37035	6.29842	2.98009	1.09938	5.668	1.56353	2.58635	0.804258	0.0341882	0.506582	0.0166237	0.56754	0.165887	0.536914	0.0921277
Y426	ANXA7_P20073_426_Y	AFFAERLyYAMKGAG	ANXA7	P20073	Annexin A7__	LyYAMK	3.02861	0.506614	0.460667	0.9778	2.0228	0.597215	0.638766	1.63785	0.601715	0.712321	0.898756	0.994679	2.6899	1.41462	0.630009	0.900379	0.895606	0.720323	0.704393	0.652109	0.615612	1.18485	0.824368
Y427	ANXA7_P20073_427_Y	FFAERLYyAMKGAGT	ANXA7	P20073	Annexin A7__	LYyAMK	2.31979	2.8797	1.60021	1.13219	3.20277	4.05477	0.739624	0.632154	3.13525	0.824793	1.04066	1.15173	0.704497	1.63798	0.729484	1.23384	0.604266	0.662827	0.442253	0.443723	0.0300494	0.451779	0.061138
Y263	ANXA8L1_Q5VT79_263_Y	SYFAERLyYAMKGAG	ANXA8L1	Q5VT79	Annexin A8-like protein 1__	LyYAMK	3.02861	0.506614	0.460667	0.9778	2.0228	0.597215	0.638766	1.63785	0.601715	0.712321	0.898756	0.994679	2.6899	1.41462	0.630009	0.900379	0.895606	0.720323	0.704393	0.652109	0.615612	1.18485	0.824368
Y264	ANXA8L1_Q5VT79_264_Y	YFAERLYyAMKGAGT	ANXA8L1	Q5VT79	Annexin A8-like protein 1__	LYyAMK	2.31979	2.8797	1.60021	1.13219	3.20277	4.05477	0.739624	0.632154	3.13525	0.824793	1.04066	1.15173	0.704497	1.63798	0.729484	1.23384	0.604266	0.662827	0.442253	0.443723	0.0300494	0.451779	0.061138
Y263	ANXA8_P13928_263_Y	SYFAERLyYAMKGAG	ANXA8	P13928	Annexin A8__	LyYAMK	3.02861	0.506614	0.460667	0.9778	2.0228	0.597215	0.638766	1.63785	0.601715	0.712321	0.898756	0.994679	2.6899	1.41462	0.630009	0.900379	0.895606	0.720323	0.704393	0.652109	0.615612	1.18485	0.824368
Y264	ANXA8_P13928_264_Y	YFAERLYyAMKGAGT	ANXA8	P13928	Annexin A8__	LYyAMK	2.31979	2.8797	1.60021	1.13219	3.20277	4.05477	0.739624	0.632154	3.13525	0.824793	1.04066	1.15173	0.704497	1.63798	0.729484	1.23384	0.604266	0.662827	0.442253	0.443723	0.0300494	0.451779	0.061138
Y333	AP1B1_Q10567_333_Y	VKYNDPIyVKLEKLD	AP1B1	Q10567	AP-1 complex subunit beta-1__	YNDPIyVK	3.3508	1.67982	3.78232	1.08073	2.10709	0.660079	0.706005	3.1033	0.665053	0.787302	0.993362	1.09938	0.672474	1.56353	0.696326	0.436619	0.0986147	0.507703	0.23294	0.326797	0.0378955	0.33273	0.0497889
Y545	AP2A1_O95782_545_Y	RALLLSTyIKFINLF	AP2A1	O95782	AP-2 complex subunit alpha-1__	ALLLSTyIK	2.31979	3.35965	0.630386	1.33804	0.730456	0.817241	0.874101	0.747092	0.823399	0.974755	1.22988	1.36114	2.49776	1.9358	0.862118	0.45734	0.235208	0.387426	0.180899	0.565115	0.318424	0.839275	0.734309
Y544	AP2A2_O94973_544_Y	RALLLSTyIKFVNLF	AP2A2	O94973	AP-2 complex subunit alpha-2__	ALLLSTyIK	2.31979	3.35965	0.630386	1.33804	0.730456	0.817241	0.874101	0.747092	0.823399	0.974755	1.22988	1.36114	2.49776	1.9358	0.862118	0.45734	0.235208	0.387426	0.180899	0.565115	0.318424	0.839275	0.734309
Y333	AP2B1_P63010_333_Y	VKYNDPIyVKLEKLD	AP2B1	P63010	AP-2 complex subunit beta__	YNDPIyVK	3.3508	1.67982	3.78232	1.08073	2.10709	0.660079	0.706005	3.1033	0.665053	0.787302	0.993362	1.09938	0.672474	1.56353	0.696326	0.436619	0.0986147	0.507703	0.23294	0.326797	0.0378955	0.33273	0.0497889
Y6	AP2B1_P63010_6_Y	#NAME?	AP2B1	P63010	AP-2 complex subunit beta__	yFTTNK	14.9497	15.1984	15.4202	29.6428	19.1323	21.6883	22.4913	23.8782	22.8968	23.844	27.5303	19.6318	13.7377	30.3771	24.5704	1.54632	0.0588156	1.52005	5.33705e-05	1.55823	0.0206632	1.5073	0.189314
Y912	AP2B1_P63010_912_Y	IQPGNPNyTLSLKCR	AP2B1	P63010	AP-2 complex subunit beta__	IQPGNPNyTLSLK	2.77086	2.8797	4.50969	0.9778	3.87704	2.35743	1.9163	2.8447	0.601715	3.14921	0.898756	0.994679	0.608429	1.41462	3.68058	0.709852	0.385079	0.527813	0.136483	0.496311	0.138988	0.561367	0.240229
Y340	APBB1IP_Q7Z5R6_340_Y	LLRASGIyYVPKGKT	APBB1IP	Q7Z5R6	Amyloid beta A4 precursor protein-binding family B member 1-interacting protein__	ASGIyYVPK	4.96177	2.07978	3.92779	4.32291	4.04561	3.01751	3.93345	0.660889	4.18033	4.27393	5.81826	4.24047	2.20956	1.71244	0.762643	1.03799	0.888716	0.799927	0.632002	1.30661	0.321021	0.427067	0.0906432
Y341	APBB1IP_Q7Z5R6_341_Y	LRASGIYyVPKGKTK	APBB1IP	Q7Z5R6	Amyloid beta A4 precursor protein-binding family B member 1-interacting protein__	ASGIYyVPK	4.44626	3.91959	2.47305	3.39657	2.44422	2.92321	2.42059	3.0171	1.80514	0.712321	0.898756	0.994679	2.40169	1.41462	4.27743	0.808569	0.347806	0.668226	0.155422	0.240408	0.00997731	0.746731	0.422909
Y481	API5_Q9BZZ5_481_Y	KRDARQIyNPPSGKY	API5	Q9BZZ5	Apoptosis inhibitor 5__	QIyNPPSGK	3.15749	5.11947	5.60074	5.09485	4.12989	5.37493	5.44632	4.82736	6.74554	6.86078	6.95353	5.81102	4.70732	2.45697	4.07848	1.05202	0.787992	1.22637	0.326303	1.41416	0.0827432	0.810132	0.431002
Y750	APLP2_Q06481_750_Y	NKMQNHGyENPTYKY	APLP2	Q06481	Amyloid-like protein 2__	MQNHGyENPTYK	6.50829	5.19946	2.54579	5.09485	3.5399	5.46923	5.44632	7.32724	7.88563	7.98549	4.8249	5.33986	7.01295	11.3914	3.97901	0.989507	0.971396	1.44941	0.19659	1.27339	0.441588	1.57037	0.330198
Y755	APLP2_Q06481_755_Y	HGYENPTyKYLEQMQ	APLP2	Q06481	Amyloid-like protein 2__	MQNHGYENPTyK	68.9492	53.7544	30.4768	85.5318	47.5359	50.9204	52.7486	93.5301	65.0802	85.7035	90.3959	80.2549	115.473	180.029	108.726	1.20112	0.567621	1.3798	0.30406	1.67355	0.04099	2.6389	0.0298341
Y285	APMAP_Q9HDC9_285_Y	MARIRRVyVSGLMKG	APMAP	Q9HDC9	Adipocyte plasma membrane-associated protein__	VyVSGLMK	6.31497	4.95948	1.67295	1.18365	6.65839	0.722944	5.14375	2.32748	4.08532	4.04898	5.53444	16.0196	4.03485	1.71244	4.67533	0.661522	0.568233	0.892577	0.786954	1.97746	0.352288	0.804997	0.63608
Y757	APP_P05067_757_Y	SKMQQNGyENPTYKF	APP	P05067	Amyloid-beta precursor protein__	MQQNGyENPTYK	5.60615	3.19967	3.63684	8.02825	1.12378	4.62056	4.5386	6.81003	5.89047	6.41089	7.80499	8.95211	6.91688	13.4017	6.16746	1.10688	0.845025	1.38548	0.182121	1.86198	0.0265834	2.12865	0.124387
Y762	APP_P05067_762_Y	NGYENPTyKFFEQMQ	APP	P05067	Amyloid-beta precursor protein__	MQQNGYENPTyK	7.47487	11.2788	6.18264	5.24924	10.114	7.54377	7.1609	8.62029	10.5458	8.88527	14.7585	9.73739	16.3315	15.6353	7.65959	0.918621	0.760988	1.05577	0.811175	1.33866	0.303603	1.5891	0.197831
Y56	ARCN1_P48444_56_Y	VETESVRyVYQPMEK	ARCN1	P48444	Coatomer subunit delta__	yVYQPMEK	3.60856	0.559942	2.83674	1.08073	1.76995	2.16883	0.706005	0.60342	0.665053	0.787302	0.993362	1.09938	2.9781	1.56353	0.696326	0.716536	0.531954	0.281857	0.14098	0.411127	0.209195	0.747719	0.630026
Y183	ARFGAP1_Q8N6T3_183_Y	QGAQGNRyVGFGNTP	ARFGAP1	Q8N6T3	ADP-ribosylation factor GTPase-activating protein 1__	yVGFGNTPPPQK	1.28877	1.67982	4.58242	3.55096	3.87704	0.628647	2.42059	0.574686	3.23026	3.03674	8.0888	4.24047	2.11349	1.48907	4.77481	1.06696	0.913942	0.824464	0.751526	2.03496	0.230621	1.10944	0.858308
Y243	ARHGAP12_Q8IWW6_243_Y	GRPDSPVyANLQELK	ARHGAP12	Q8IWW6	Rho GTPase-activating protein 12__	ATTPPNQGRPDSPVyANLQELK	2.89973	1.99979	0.55765	1.18365	3.20277	0.722944	0.773243	4.05154	3.70529	3.26168	5.67635	4.71164	3.2663	1.71244	2.28793	0.936266	0.915177	1.56309	0.456418	2.50124	0.0492877	1.33158	0.502374
Y1087	ARHGAP35_Q9NRY4_1087_Y	DGFDPSDyAEPMDAV	ARHGAP35	Q9NRY4	Rho GTPase-activating protein 35__	SVSSSPWLPQDGFDPSDyAEPMDAVVKPR	1.99759	0.533278	1.45474	3.70535	2.61279	2.45172	0.672385	1.89646	0.633384	3.37415	3.2639	1.04703	0.640452	1.48907	0.663168	2.20038	0.0516851	0.803448	0.683669	1.92821	0.229412	0.700694	0.479525
Y1105	ARHGAP35_Q9NRY4_1105_Y	RNEEENIySVPHDST	ARHGAP35	Q9NRY4	Rho GTPase-activating protein 35__	NEEENIySVPHDSTQGK	0.472549	0.586606	2.32758	1.13219	1.85424	2.45172	0.739624	2.75849	0.696722	0.824793	1.04066	1.15173	3.36237	1.63798	0.729484	1.60572	0.390762	1.23861	0.781303	0.890883	0.849298	1.69185	0.469244
Y792	ARHGAP42_A6NI28_792_Y	DTASSNGyQRPGSVV	ARHGAP42	A6NI28	Rho GTPase-activating protein 42__	LDTASSNGyQRPGSVVAAK	5.86391	5.99937	7.4919	7.71947	9.52403	7.82666	7.66519	10.9478	7.41059	8.88527	10.5013	6.59629	10.8557	12.9549	10.2459	1.29527	0.0718358	1.34453	0.150674	1.34242	0.151186	1.75955	0.00727948
Y128	ARHGDIA_P52565_128_Y	EIVSGMKyIQHTYRK	ARHGDIA	P52565	Rho GDP-dissociation inhibitor 1__	yIQHTYR	11.0834	10.8789	20.8028	1.13219	11.4625	8.86392	8.57291	6.89623	7.79062	10.1225	1.04066	3.4552	9.31857	1.63798	10.1465	0.501779	0.190488	0.543896	0.120963	0.341829	0.0920915	0.493464	0.16452
Y133	ARHGDIA_P52565_133_Y	MKYIQHTyRKGVKID	ARHGDIA	P52565	Rho GDP-dissociation inhibitor 1__	YIQHTyR	2.44866	3.03968	1.89116	1.23512	5.81556	2.64032	2.82402	3.0171	0.76006	0.899774	3.40581	1.25644	6.34047	1.78689	2.3874	1.31323	0.610072	0.894529	0.76047	0.753713	0.515402	1.42486	0.515385
Y156	ARHGDIA_P52565_156_Y	YGPRAEEyEFLTPVE	ARHGDIA	P52565	Rho GDP-dissociation inhibitor 1__	AEEyEFLTPVEEAPK	1.93316	2.79971	0.484913	1.02926	2.27565	1.88594	0.672385	0.574686	2.09017	0.749812	0.946059	3.4552	0.640452	1.48907	0.663168	0.994838	0.991245	0.63959	0.494136	0.987214	0.984867	0.535225	0.330629
Y656	ARHGEF5_Q12774_656_Y	DRRSGRDySTVSASP	ARHGEF5	Q12774	Rho guanine nucleotide exchange factor 5__	DySTVSASPTALSTLK	2.64198	2.47974	1.9639	4.63168	0.505701	2.35743	3.63088	2.75849	3.42027	2.47438	4.68299	0.942328	1.72922	1.34017	2.48688	1.05775	0.915716	1.38444	0.0526035	1.14312	0.774894	0.784161	0.265242
Y30	ARL11_Q969Q4_30_Y	AGKTTLLyKLKGHQL	ARL11	Q969Q4	ADP-ribosylation factor-like protein 11__	TTLLyK	30.1572	24.7174	25.3852	15.2846	19.8066	28.572	17.3475	19.3094	23.0868	23.6191	10.6432	9.10917	21.1349	21.2193	26.2614	0.793214	0.263868	0.744379	0.0465417	0.540388	0.066487	0.854919	0.182527
Y182	ARL6IP5_O75915_182_Y	GINRLTDyISKVK-	ARL6IP5	O75915	PRA1 family protein 3__	LTDyISK	3.86631	4.39954	3.05495	4.94046	5.64699	6.03501	2.82402	3.18951	4.65537	5.06123	4.68299	1.46584	2.9781	2.0847	2.7853	1.46831	0.0249766	0.942416	0.766151	0.990218	0.977044	0.693246	0.0717986
Y128	ARPC2_O15144_128_Y	FASVFEKyFQFQEEG	ARPC2	O15144	Actin-related protein 2/3 complex subunit 2__	yFQFQEEGK	1.80428	1.75982	1.81842	1.08073	1.93852	0.660079	0.706005	0.60342	0.665053	0.787302	0.993362	3.29815	5.57193	1.56353	3.58111	0.68357	0.206152	0.366832	5.16049e-06	0.943575	0.905991	1.99099	0.19925
S62	ARPP19_P56211_62_S	KGQKYFDsGDYNMAK	ARPP19	P56211	cAMP-regulated phosphoprotein 19__	YFDsGDYNMAK	1.35321	4.39954	2.25484	1.08073	0.589984	0.660079	2.52145	2.9309	2.18517	3.48662	6.10208	12.8785	12.4888	5.58403	2.18845	0.291073	0.107847	0.953785	0.90076	2.80574	0.176554	2.53026	0.266053
Y273	ASAP1_Q9ULH1_273_Y	EKLAADLyNIKQTQD	ASAP1	Q9ULH1	Arf-GAP with SH3 domain, ANK repeat and PH domain-containing protein 1__	LAADLyNIK	0.45107	1.67982	0.509158	1.08073	0.589984	0.660079	0.706005	0.60342	0.665053	0.787302	0.993362	1.09938	0.672474	1.56353	2.48688	0.88286	0.821749	0.747895	0.609863	1.09091	0.855021	1.78894	0.351671
Y763	ASAP2_O43150_763_Y	SILQNETyGALLSGS	ASAP2	O43150	Arf-GAP with SH3 domain, ANK repeat and PH domain-containing protein 2__	AFMPSILQNETyGALLSGSPPPAQPAAPSTTSAPPLPPR	1.93316	0.533278	0.484913	1.02926	2.78135	0.628647	0.672385	0.574686	1.90015	2.36191	0.946059	3.29815	0.640452	4.91395	0.663168	1.50414	0.575193	1.06637	0.923449	2.23834	0.217171	2.10669	0.507603
Y555	ASNS_P08243_555_Y	SARTLTHyKSAVK-	ASNS	P08243	Asparagine synthetase [glutamine-hydrolyzing]__	TLTHyK	6.63717	6.39933	10.0377	4.78607	10.5354	6.60079	5.04289	6.72382	3.23026	4.04898	5.53444	1.6229	9.41464	2.30807	6.36641	0.950077	0.861474	0.649945	0.15712	0.485665	0.0730609	0.783954	0.521899
Y164	ATG101_Q9BSB4_164_Y	EVMNRHEyLPKMPTQ	ATG101	Q9BSB4	Autophagy-related protein 101__	HEyLPK	10.3746	5.27945	12.0743	7.56508	8.93404	9.99549	7.56434	8.79269	6.17549	8.54785	4.8249	7.22451	8.55003	6.9242	7.65959	0.955506	0.85823	0.812617	0.470825	0.742823	0.36238	0.834302	0.505263
Y66	ATG3_Q9NT62_66_Y	EELKVKAyLPTGKQF	ATG3	Q9NT62	Ubiquitin-like-conjugating enzyme ATG3__	AyLPTGK	3.99519	2.15977	4.80064	1.08073	3.5399	2.73461	2.11801	1.81026	0.665053	0.787302	0.993362	1.09938	0.672474	1.56353	2.7853	0.671368	0.322893	0.419267	0.0774804	0.262883	0.0267484	0.458332	0.117128
Y104	ATIC_P31939_104_Y	RVVACNLyPFVKTVA	ATIC	P31939	Bifunctional purine biosynthesis protein PURH__	VVACNLyPFVK	1.99759	3.11967	2.98221	1.08073	1.76995	2.45172	0.706005	2.06887	0.665053	0.787302	0.993362	1.09938	0.672474	1.56353	0.696326	0.65466	0.153699	0.42471	0.0556296	0.355584	0.00886525	0.36204	0.0199196
Y208	ATIC_P31939_208_Y	VSQMPLRyGMNPHQT	ATIC	P31939	Bifunctional purine biosynthesis protein PURH__	yGMNPHQTPAQLYTLQPK	2.64198	1.99979	6.98274	3.08779	4.12989	5.94072	3.32831	5.34458	4.65537	0.749812	7.80499	4.55458	3.45844	4.69058	6.76431	1.13195	0.787392	1.14657	0.75135	1.12774	0.85667	1.28292	0.58306
Y290	ATIC_P31939_290_Y	EAKVCMVyDLYKTLT	ATIC	P31939	Bifunctional purine biosynthesis protein PURH__	VCMVyDLYK	9.40802	6.63931	6.32811	9.26337	6.74268	4.93488	5.00927	7.49965	6.36551	9.33516	7.94689	2.51287	6.82081	15.1886	8.15696	0.935889	0.778835	0.843533	0.39123	0.884672	0.72743	1.34819	0.402158
Y268	ATP11A_P98196_268_Y	KIFGVAIyTGMETKM	ATP11A	P98196	Probable phospholipid-transporting ATPase IH__	IFGVAIyTGMETK	11.0834	10.1589	4.21874	13.1231	3.79275	6.78939	7.66519	7.93067	8.36066	2.58685	13.6232	4.86869	6.05227	12.7316	7.56011	0.93104	0.875007	0.940909	0.827816	0.827882	0.732982	1.03468	0.925389
Y260	ATP1A1_P05023_260_Y	TARGIVVyTGDRTVM	ATP1A1	P05023	Sodium/potassium-transporting ATPase subunit alpha-1__	GIVVyTGDR	195.12	310.688	151.075	232.974	129.881	194.629	216.542	151.2	213.672	138.228	458.933	293.692	143.237	221.351	107.831	0.848681	0.587844	0.88511	0.654741	1.35618	0.495437	0.719183	0.350481
Y542	ATP1A1_P05023_542_Y	KDAFQNAyLELGGLG	ATP1A1	P05023	Sodium/potassium-transporting ATPase subunit alpha-1__	DAFQNAyLELGGLGER	0.622906	0.773253	0.703123	1.49243	2.44422	0.911538	0.974959	0.833295	0.918406	1.08723	1.37179	1.51819	0.928655	2.15916	0.961593	2.30945	0.110762	1.29885	0.0250229	1.89456	0.00945084	1.92895	0.185567
Y55	ATP1A1_P05023_55_Y	LDELHRKyGTDLSRG	ATP1A1	P05023	Sodium/potassium-transporting ATPase subunit alpha-1__	yGTDLSR	51.6797	72.8724	30.9132	58.9768	19.8909	43.1881	39.8388	47.9288	43.6085	22.4944	128.569	68.7899	55.335	19.8791	45.3607	0.7851	0.539073	0.845051	0.550606	1.41416	0.550985	0.775574	0.509232
Y204	ATP1B1_P05026_204_Y	ETYPVMKyNPNVLPV	ATP1B1	P05026	Sodium/potassium-transporting ATPase subunit beta-1__	yNPNVLPVQCTGK	4.44626	2.39975	2.54579	1.23512	0.674268	0.754377	0.806863	3.44812	2.75522	0.899774	1.13527	1.25644	4.61125	1.78689	2.3874	0.283627	0.0302679	0.746417	0.483618	0.350464	0.0381547	0.935448	0.861032
Y227	ATP1B2_P14415_227_Y	NGNIDLMyFPYYGKK	ATP1B2	P14415	Sodium/potassium-transporting ATPase subunit beta-2__	yFPYYGK	2.5131	3.27966	3.41863	1.74975	2.86564	1.0687	1.14306	0.976966	3.32526	1.27468	1.6083	1.77995	1.08877	2.53143	3.38216	0.617072	0.119177	0.591147	0.194913	0.506214	0.00887785	0.760185	0.367923
Y214	ATP1B3_P54709_214_Y	NGMIDLKyFPYYGKK	ATP1B3	P54709	Sodium/potassium-transporting ATPase subunit beta-3__	yFPYYGK	2.5131	3.27966	3.41863	1.74975	2.86564	1.0687	1.14306	0.976966	3.32526	1.27468	1.6083	1.77995	1.08877	2.53143	3.38216	0.617072	0.119177	0.591147	0.194913	0.506214	0.00887785	0.760185	0.367923
Y220	ATP2B1_P20020_220_Y	GDIAQVKyGDLLPAD	ATP2B1	P20020	Plasma membrane calcium-transporting ATPase 1__	yGDLLPADGILIQGNDLK	15.2075	13.0386	11.3954	21.1514	12.193	6.75796	10.9599	20.5163	15.4862	20.9947	15.8465	21.6212	17.4523	36.1845	21.553	1.01163	0.973454	1.18468	0.457788	1.47478	0.0425537	1.89674	0.110185
Y53	ATP2B1_P20020_53_Y	LRKIQESyGDVYGIC	ATP2B1	P20020	Plasma membrane calcium-transporting ATPase 1__	IQESyGDVYGICTK	2.25535	1.75982	0.509158	6.48436	0.589984	2.92321	2.52145	2.15507	3.89531	3.14921	0.993362	3.92637	2.20956	5.13731	2.08898	2.20973	0.36593	1.89461	0.143145	1.78346	0.311003	2.08558	0.218931
Y57	ATP2B1_P20020_57_Y	QESYGDVyGICTKLK	ATP2B1	P20020	Plasma membrane calcium-transporting ATPase 1__	IQESYGDVyGICTK, KIQESYGDVyGICTK	6.76604	9.91897	9.81948	10.8073	9.86116	7.82666	11.1952	8.27548	6.74554	11.1347	11.3527	13.9779	13.1613	16.7521	8.75381	1.07511	0.650681	0.989124	0.956763	1.37582	0.0739258	1.45889	0.184842
Y216	ATP2B4_P23634_216_Y	GDIAQVKyGDLLPAD	ATP2B4	P23634	Plasma membrane calcium-transporting ATPase 4__	yGDLLPADGILIQGNDLK	15.2075	13.0386	11.3954	21.1514	12.193	6.75796	10.9599	20.5163	15.4862	20.9947	15.8465	21.6212	17.4523	36.1845	21.553	1.01163	0.973454	1.18468	0.457788	1.47478	0.0425537	1.89674	0.110185
Y229	ATP4B_P51164_229_Y	NGTFSLHyFPYYGKK	ATP4B	P51164	Potassium-transporting ATPase subunit beta__	yFPYYGK	2.5131	3.27966	3.41863	1.74975	2.86564	1.0687	1.14306	0.976966	3.32526	1.27468	1.6083	1.77995	1.08877	2.53143	3.38216	0.617072	0.119177	0.591147	0.194913	0.506214	0.00887785	0.760185	0.367923
Y337	ATP5F1A_P25705_337_Y	RPPGREAyPGDVFYL	ATP5F1A	P25705	ATP synthase subunit alpha, mitochondrial__	EAyPGDVFYLHSR	2.31979	2.63972	2.32758	5.09485	2.5285	2.07454	2.52145	0.632154	0.696722	0.824793	1.04066	1.15173	0.704497	1.63798	0.729484	1.33083	0.443548	0.528376	0.142273	0.414045	0.000565075	0.421562	0.0123712
Y495	ATP5F1A_P25705_495_Y	IYAGVRGyLDKLEPS	ATP5F1A	P25705	ATP synthase subunit alpha, mitochondrial__	GyLDKLEPSK	13.0166	15.3584	17.966	7.71947	14.3282	13.1073	11.5986	8.36168	8.55068	9.33516	4.39917	1.6229	10.0871	2.30807	10.4449	0.758615	0.207586	0.615243	0.0285119	0.331396	0.0180245	0.49287	0.0601633
Y193	ATP5PO_P48047_193_Y	IVRIGEKyVDMSVKT	ATP5PO	P48047	ATP synthase subunit O, mitochondrial__	yVDMSVK	2.38423	5.27945	2.54579	1.08073	5.64699	4.90345	3.42917	3.1033	0.665053	2.36191	0.993362	1.09938	2.11349	1.56353	5.47113	1.13925	0.79401	0.704985	0.477244	0.436325	0.138038	0.896046	0.82965
Y643	AXL_P30530_643_Y	RLGDQPVyLPTQMLV	AXL	P30530	Tyrosine-protein kinase receptor UFO__	LGDQPVyLPTQMLVK	1.41765	0.586606	2.32758	3.70535	1.85424	0.691512	0.739624	2.58609	0.696722	0.824793	1.04066	1.15173	0.704497	1.63798	2.68583	1.44306	0.561372	0.928575	0.90369	0.696514	0.440157	1.16078	0.775741
Y702	AXL_P30530_702_Y	KKIYNGDyYRQGRIA	AXL	P30530	Tyrosine-protein kinase receptor UFO__	IYNGDyYR, KIYNGDyyR	113.09	121.347	85.8295	452.67	277.293	334.283	392.639	462.651	428.009	343.601	324.687	344.107	236.039	270.49	243.814	3.323	0.00930179	4.00697	0.000149821	3.1611	5.05453e-05	2.34287	0.000663711
Y703	AXL_P30530_703_Y	KIYNGDYyRQGRIAK	AXL	P30530	Tyrosine-protein kinase receptor UFO__	KIYNGDyyR	21.2647	23.5975	14.3292	41.222	24.6108	39.5105	45.4869	46.9806	39.1431	28.4554	35.9029	50.2575	29.0125	49.1395	35.0153	1.77971	0.0613694	2.22348	0.00278465	1.93636	0.0571109	1.91189	0.0522779
Y866	AXL_P30530_866_Y	EVHPAGRyVLCPSTT	AXL	P30530	Tyrosine-protein kinase receptor UFO__	yVLCPSTTPSPAQPADR	6.31497	3.03968	4.00053	10.1897	5.98412	9.90119	7.76605	9.74093	10.0708	9.78504	6.3859	7.85273	6.34047	10.9447	8.35591	1.95243	0.0639202	2.06495	0.0172481	1.79883	0.0619364	1.91994	0.0680007
S96	BAP18_Q8IXM2_96_S	GIPLPAEsPKKGPKK	BAP18	Q8IXM2	Chromatin complexes subunit BAP18__	KVYEDSGIPLPAEsPK	2.06203	2.23977	4.146	1.44097	5.05701	3.48899	0.94134	2.67229	3.13525	3.14921	4.39917	10.6797	9.12644	2.0847	3.08373	1.1822	0.700579	0.798892	0.580805	2.15773	0.24977	1.69214	0.444248
Y128	BCAR1_P56945_128_Y	SKAQQGLyQVPGPSP	BCAR1	P56945	Breast cancer anti-estrogen resistance protein 1__	AQQGLyQVPGPSPQFQSPPAK	42.465	45.6486	39.1082	39.6266	42.7036	50.0717	47.6049	49.4805	46.1737	47.3506	43.9444	42.3524	33.0153	67.0083	54.4129	1.04072	0.659023	1.12606	0.0650104	1.05051	0.421809	1.21392	0.419872
Y234	BCAR1_P56945_234_Y	AQPEQDEyDIPRHLL	BCAR1	P56945	Breast cancer anti-estrogen resistance protein 1__	VGQGYVYEAAQPEQDEyDIPR	6.05722	4.87949	6.25537	2.05853	5.22557	4.77772	5.81613	4.0228	5.51044	1.49962	4.91951	4.18812	1.2809	7.51983	5.57061	0.701592	0.188069	0.892816	0.430295	0.616985	0.122788	0.835928	0.645318
Y249	BCAR1_P56945_249_Y	APGPQDIyDVPPVRG	BCAR1	P56945	Breast cancer anti-estrogen resistance protein 1__	HLLAPGPQDIyDVPPVR	17.334	12.3987	9.89222	24.5479	15.9296	15.1818	24.0042	25.4299	18.9065	15.746	21.7121	16.1766	19.6939	13.4017	20.5914	1.40465	0.223748	1.72469	0.0315172	1.35356	0.183828	1.35488	0.210442
Y267	BCAR1_P56945_267_Y	SQYGQEVyDTPPMAV	BCAR1	P56945	Breast cancer anti-estrogen resistance protein 1__	GLLPSQYGQEVyDTPPMAVK	11.2767	10.7189	9.01938	23.9304	17.4467	15.0875	22.9956	19.0508	18.6215	13.9465	18.5901	15.4437	11.336	23.2296	10.3454	1.82056	0.0359396	1.95608	0.00309258	1.547	0.0207961	1.44804	0.331452
Y287	BCAR1_P56945_287_Y	RDPLLEVyDVPPSVE	BCAR1	P56945	Breast cancer anti-estrogen resistance protein 1__	GPNGRDPLLEVyDVPPSVEK	7.34599	7.75919	7.20095	3.44803	9.43975	5.31207	11.0944	9.30991	6.93555	9.11021	12.6299	9.26622	7.01295	8.11546	2.22161	0.815912	0.484391	1.22567	0.239782	1.39004	0.0667974	0.777814	0.414619
Y306	BCAR1_P56945_306_Y	PSNHHAVyDVPPSVS	BCAR1	P56945	Breast cancer anti-estrogen resistance protein 1__	GLPPSNHHAVyDVPPSVSK	19.8471	19.598	16.2931	26.555	27.3078	27.629	37.2165	23.1024	30.4974	28.4554	27.6722	36.5937	22.0636	28.5158	19.5634	1.46205	0.00195051	1.62934	0.0507594	1.66351	0.0159867	1.25843	0.173416
T326	BCAR1_P56945_326_T	GPLLREEtYDVPPAF	BCAR1	P56945	Breast cancer anti-estrogen resistance protein 1__	DVPDGPLLREEtYDVPPAFAK	15.7874	14.9584	12.8017	28.0989	18.4581	26.2146	22.0879	24.3092	26.3171	20.3574	14.6166	24.8146	20.3664	30.8238	16.7118	1.67109	0.0341404	1.66977	0.00300213	1.37295	0.153925	1.55926	0.133486
Y327	BCAR1_P56945_327_Y	PLLREETyDVPPAFA	BCAR1	P56945	Breast cancer anti-estrogen resistance protein 1__	DVPDGPLLREETyDVPPAFAK	7.66818	5.67941	7.41916	16.8285	11.294	12.1643	9.48063	12.758	9.69077	10.4599	11.0689	4.9734	8.45396	12.2849	9.84804	1.93997	0.0236215	1.53753	0.0389777	1.27618	0.401053	1.47288	0.0631345
Y387	BCAR1_P56945_387_Y	RPGPGTLyDVPRERV	BCAR1	P56945	Breast cancer anti-estrogen resistance protein 1__	RPGPGTLyDVPR	9.47246	7.43922	8.94664	13.7407	9.77688	11.0328	10.8926	14.8269	13.206	16.7583	12.9137	13.8208	11.8163	11.1681	10.7433	1.33614	0.092962	1.50534	0.0281466	1.68197	0.0109454	1.30433	0.0185873
Y410	BCAR1_P56945_410_Y	GVVDSGVyAVPPPAE	BCAR1	P56945	Breast cancer anti-estrogen resistance protein 1__	VLPPEVADGGVVDSGVyAVPPPAER	2.25535	3.91959	1.9639	6.02119	3.11849	2.73461	5.14375	2.67229	6.93555	3.03674	4.25727	4.39753	3.74664	2.9037	5.47113	1.45897	0.359156	1.81249	0.184903	1.43651	0.18801	1.48934	0.243176
Y67	BCAR1_P56945_67_Y	LKILVGMyDKKPAGP	BCAR1	P56945	Breast cancer anti-estrogen resistance protein 1__	ILVGMyDK	5.86391	3.67962	1.9639	8.8002	7.07981	6.3179	7.76605	7.24104	7.69561	4.04898	7.23735	7.22451	7.87756	7.81764	3.68058	1.92901	0.0571715	1.97287	0.0307278	1.6086	0.206205	1.68376	0.216672
Y117	BCAR3_O75815_117_Y	LLDPTVEyVKFSKER	BCAR3	O75815	Breast cancer anti-estrogen resistance protein 3__	DPHLLDPTVEyVK	8.6992	5.43943	4.65516	11.5792	7.50123	5.56353	9.78321	7.93067	8.17065	3.67408	4.96681	13.9779	6.62868	3.72269	4.47638	1.31128	0.418156	1.37729	0.159097	1.20352	0.73185	0.788971	0.431748
Y212	BCAR3_O75815_212_Y	VLRLSEAySRVQYQF	BCAR3	O75815	Breast cancer anti-estrogen resistance protein 3__	LSEAySR	10.6968	9.03906	8.43748	20.997	12.8111	14.8989	22.9956	21.9817	19.0015	14.8463	16.3195	15.5484	12.0085	20.7726	13.3297	1.72883	0.0548111	2.2709	0.000972039	1.6581	0.00149985	1.63668	0.100486
Y429	BCAR3_O75815_429_Y	WLNSEANyCELNPAF	BCAR3	O75815	Breast cancer anti-estrogen resistance protein 3__	VPSSPSAWLNSEANyCELNPAFATGCGR	0	0	0	0	0	0	0	0	0	0	0	0	0	0	0	#DIV/0!	#DIV/0!	#DIV/0!	#DIV/0!	#DIV/0!	#DIV/0!	#DIV/0!	#DIV/0!
Y1018	BMPR2_Q13873_1018_Y	SKSSTAVyLAEGGTA	BMPR2	Q13873	Bone morphogenetic protein receptor type-2__	SSTAVyLAEGGTATTMVSK	1.61096	0.613269	1.67295	1.18365	2.78135	2.64032	3.12659	0.660889	0.728391	0.862283	1.08797	1.20409	3.17024	1.71244	3.87953	1.6949	0.216296	1.15875	0.826331	0.809391	0.526904	2.24835	0.0887678
Y700	CAD_P27708_700_Y	LASKATGyPLAYVAA	CAD	P27708	CAD protein__	ATGyPLAYVAAK	6.1861	7.99917	9.16485	2.57316	7.41694	5.65782	6.55576	3.64926	1.58346	4.31142	2.36515	2.61758	4.80339	3.72269	4.21111	0.670143	0.19682	0.504857	0.083812	0.398034	0.0115245	0.545487	0.018458
Y109	CALR_P27797_109_Y	NIDCGGGyVKLFPNS	CALR	P27797	Calreticulin__	HEQNIDCGGGyVK	2.12647	1.59983	3.70958	1.02926	3.45562	3.96048	0.672385	0.574686	1.90015	3.71157	0.946059	1.04703	0.640452	1.48907	0.663168	1.13576	0.775871	0.423248	0.13468	0.76718	0.629198	0.37557	0.0891851
Y150	CALR_P27797_150_Y	KVHVIFNyKGKNVLI	CALR	P27797	Calreticulin__	VHVIFNyK	6.25054	5.27945	2.69127	1.38951	4.80416	2.54602	0.90772	2.8447	0.855068	1.01225	1.27718	1.41349	0.86461	2.01025	4.47638	0.614551	0.279149	0.323986	0.0620893	0.260379	0.0304838	0.516919	0.202665
Y75	CALR_P27797_75_Y	TSQDARFyALSASFE	CALR	P27797	Calreticulin__	FyALSASFEPFSNK	3.09305	3.99958	8.8739	1.08073	4.63559	1.98024	0.706005	2.58609	2.75522	3.37415	0.993362	1.09938	0.672474	1.56353	0.696326	0.482043	0.257287	0.378749	0.158712	0.342397	0.148039	0.183655	0.0752682
Y70	CANX_P27824_70_Y	PVPTGEVyFADSFDR	CANX	P27824	Calnexin__	APVPTGEVyFADSFDR	0.45107	1.67982	0.509158	1.08073	0.589984	0.660079	0.706005	0.60342	0.665053	0.787302	0.993362	3.61226	0.672474	1.56353	0.696326	0.88286	0.821749	0.747895	0.609863	2.04274	0.407933	1.11071	0.853884
Y419	CAP1_Q01518_419_Y	KTDGCHAyLSKNSLD	CAP1	Q01518	Adenylyl cyclase-associated protein 1__	TDGCHAyLSK	8.63476	7.99917	7.20095	9.26337	8.93404	9.05252	10.2875	8.10307	9.12073	9.78504	5.81826	9.10917	9.31857	8.041	10.7433	1.14328	0.055616	1.15425	0.179967	1.03682	0.832175	1.17906	0.182766
Y252	CAPG_P40121_252_Y	NAQAAALyKVSDATG	CAPG	P40121	Macrophage-capping protein__	ANAQAAALyK	1.6754	2.07978	0.630386	1.33804	2.27565	0.817241	0.874101	3.1033	2.94523	2.92427	1.22988	1.36114	0.832587	1.9358	0.862118	1.01034	0.98132	1.5785	0.369977	1.2576	0.616575	0.82783	0.678541
Y99	CAPRIN1_Q14444_99_Y	QLDAVSKyQEVTNNL	CAPRIN1	Q14444	Caprin-1__	yQEVTNNLEFAK	4.25294	4.71951	2.18211	0.9778	2.0228	3.58329	0.638766	1.63785	1.99516	0.712321	5.10872	0.994679	0.608429	1.41462	4.27743	0.590242	0.23358	0.382962	0.0594297	0.611025	0.422613	0.564834	0.299685
Y253	CASKIN2_Q8WXE0_253_Y	DVNIRNTyNQTALDI	CASKIN2	Q8WXE0	Caskin-2__	NTyNQTALDIVNQFTTSQASR	1.73984	0.719925	0.654632	1.38951	0.758551	0.848674	0.90772	2.8447	0.855068	1.01225	1.27718	1.41349	0.86461	2.01025	0.895276	0.96222	0.927122	1.47942	0.539611	1.18897	0.624565	1.21055	0.693228
Y14	CAV1_Q03135_14_Y	VDSEGHLyTVPIREQ	CAV1	Q03135	Caveolin-1__	YVDSEGHLyTVPIR	31.2527	30.4768	25.0942	27.6872	39.7818	30.9294	45.386	29.1366	39.4281	36.5533	25.1652	44.2894	25.0737	20.4003	21.5861	1.13331	0.400024	1.31244	0.152498	1.22096	0.338091	0.772371	0.0511022
T15	CAV1_Q03135_15_T	DSEGHLYtVPIREQG	CAV1	Q03135	Caveolin-1__	YVDSEGHLYtVPIR	9.66578	13.5186	9.81948	21.1514	20.1437	18.9537	36.914	20.3439	25.652	23.1692	15.4681	31.2539	11.2399	22.1128	17.4082	1.82551	0.00299377	2.51213	0.0300058	2.11767	0.0600166	1.53803	0.155811
Y25	CAV1_Q03135_25_Y	IREQGNIyKPNNKAM	CAV1	Q03135	Caveolin-1__	EQGNIyKPNNK	6.83048	8.79908	6.18264	14.8214	11.294	12.9187	13.5149	12.6718	14.7262	13.2717	12.9137	10.0515	9.12644	14.5185	8.95276	1.78955	0.0111746	1.87569	0.00297406	1.66131	0.020209	1.49447	0.144991
Y42	CAV1_Q03135_42_Y	ELSEKQVyDAHTKEI	CAV1	Q03135	Caveolin-1__	QVyDAHTK	15.6586	18.718	15.3475	33.6569	14.7496	17.8221	23.6007	24.5678	23.8469	25.6436	24.834	24.8146	20.7506	29.037	19.895	1.33192	0.407909	1.4483	0.00262429	1.5142	0.00154488	1.40138	0.0989687
Y6	CAV1_Q03135_6_Y	#NAME?	CAV1	Q03135	Caveolin-1__	yVDSEGHLYTVPIR	4.57513	4.15957	2.61853	1.18365	5.89984	4.14907	6.95919	3.36191	6.36551	4.72381	5.39254	1.20409	2.20956	1.71244	0.762643	0.989371	0.979886	1.46977	0.231855	0.997112	0.994263	0.412626	0.0383708
Y156	CAVIN1_Q6NZI2_156_Y	RNFKVMIyQDEVKLP	CAVIN1	Q6NZI2	Caveolae-associated protein 1__	VMIyQDEVKLPAK	6.76604	5.19946	6.18264	8.02825	5.98412	6.5065	7.86691	8.27548	6.93555	8.09797	9.6498	7.22451	6.62868	12.2849	6.26693	1.13063	0.359849	1.27164	0.0532266	1.37602	0.0543206	1.3875	0.30651
Y308	CAVIN1_Q6NZI2_308_Y	FTPDHVVyARSKTAV	CAVIN1	Q6NZI2	Caveolae-associated protein 1__	KSFTPDHVVyAR	14.8209	23.9975	26.4762	27.4813	26.3807	26.4975	29.9548	16.2061	26.4121	23.1692	28.2399	42.0906	18.9254	27.6968	23.5756	1.23072	0.231419	1.11147	0.67848	1.43197	0.231707	1.07509	0.72663
Y454	CCNL2_Q96S94_454_Y	RKSKDCKyPQKPHKS	CCNL2	Q96S94	Cyclin-L2__	yPQKPHK	9.85909	10.4789	7.12822	29.1796	10.114	15.0875	15.3304	18.7922	13.206	16.6458	17.171	27.6416	20.0782	21.8894	12.4344	1.97993	0.196918	1.72316	0.0263525	2.2376	0.0383628	1.98069	0.043239
Y439	CCT2_P78371_439_Y	EAVAMESyAKALRML	CCT2	P78371	T-complex protein 1 subunit beta__	EAVAMESyAK	4.63957	2.55973	4.50969	3.39657	3.70847	3.86618	0.706005	0.60342	0.665053	4.04898	2.98009	1.09938	2.88203	1.56353	2.58635	0.936991	0.738345	0.168629	0.00852909	0.694206	0.336419	0.600556	0.117079
Y282	CCT4_P50991_282_Y	VLREERAyILNLVKQ	CCT4	P50991	T-complex protein 1 subunit delta__	AyILNLVK	4.89733	7.83918	7.41916	1.08073	4.38274	4.05477	2.21887	2.8447	4.08532	2.36191	0.993362	1.09938	4.70732	1.56353	3.87953	0.472236	0.0639026	0.453911	0.0265558	0.221012	0.00679557	0.503599	0.0642317
Y222	CCT7_Q99832_222_Y	AFKKTFSyAGFEMQP	CCT7	Q99832	T-complex protein 1 subunit eta__	TFSyAGFEMQPK	5.15508	5.03947	5.09158	5.24924	5.05701	3.67759	3.8326	6.63762	3.89531	4.04898	6.3859	12.2503	13.7377	2.53143	4.87428	0.914806	0.430954	0.939775	0.756818	1.48404	0.369228	1.38318	0.597878
Y438	CCT7_Q99832_438_Y	QQLLIGAyAKALEII	CCT7	Q99832	T-complex protein 1 subunit eta__	QQLLIGAyAK	4.70401	3.35965	3.78232	1.02926	4.12989	2.73461	3.02573	2.75849	3.51528	2.24944	0.946059	1.04703	4.32305	1.48907	2.48688	0.666366	0.250228	0.785034	0.135245	0.358141	0.0117512	0.700575	0.268094
Y173	CCT8_P50990_173_Y	TSIMSKQyGNEVFLA	CCT8	P50990	T-complex protein 1 subunit theta__	QyGNEVFLAK	9.5369	7.27924	7.78285	8.95459	8.25978	10.5613	9.37978	11.2064	9.50076	8.66033	7.66308	10.8368	10.9517	13.4017	11.3402	1.12914	0.334469	1.2231	0.11284	1.10412	0.502657	1.45102	0.0224422
Y304	CCT8_P50990_304_Y	VADMALHyANKYNIM	CCT8	P50990	T-complex protein 1 subunit theta__	VADMALHyANK	17.5917	23.9175	28.5856	5.55802	16.6038	15.9362	15.0278	10.9478	11.971	12.4844	6.95353	5.23515	15.0826	3.87159	17.1097	0.543521	0.0899033	0.541361	0.0348642	0.351996	0.0172734	0.514502	0.0948251
Y436	CCT8_P50990_436_Y	TCPGLEQyAIKKFAE	CCT8	P50990	T-complex protein 1 subunit theta__	QITSYGETCPGLEQyAIK	2.25535	1.67982	2.03663	1.08073	0.589984	1.98024	3.12659	3.27571	0.665053	2.58685	0.993362	1.09938	2.30563	1.56353	2.68583	0.611366	0.153733	1.18345	0.693914	0.783615	0.470549	1.09766	0.626882
Y468	CCT8_P50990_468_Y	NEVISKLyAVHQEGN	CCT8	P50990	T-complex protein 1 subunit theta__	LyAVHQEGNK	8.05481	6.15936	3.56411	0.926337	5.22557	4.33767	4.94203	4.22394	5.22542	4.94876	4.54108	2.82698	3.84271	6.47747	5.67008	0.590022	0.258697	0.809493	0.445447	0.692802	0.279017	0.899427	0.714457
Y47	CCT8_P50990_47_Y	AQTTRTAyGPNGMNK	CCT8	P50990	T-complex protein 1 subunit theta__	TAyGPNGMNK	1.54652	2.79971	3.12769	3.55096	3.45562	2.73461	2.6223	2.58609	2.37519	2.24944	0.946059	1.04703	0.640452	1.48907	3.68058	1.30336	0.238793	1.01467	0.943877	0.567644	0.166765	0.777383	0.617467
Y79	CD44_P16070_79_Y	IGFETCRyGFIEGHV	CD44	P16070	CD44 antigen__	yGFIEGHVVIPR	0.494029	2.39975	1.67295	1.18365	0.646173	0.722944	0.773243	0.660889	2.28018	0.862283	1.08797	1.20409	0.73652	1.71244	0.762643	0.558992	0.311556	0.813342	0.728199	0.690723	0.451014	0.703261	0.520114
Y61	CD59_P13987_61_Y	TKAGLQVyNKCWKFE	CD59	P13987	CD59 glycoprotein__	AGLQVyNK	4.96177	6.87928	7.78285	1.54389	5.05701	6.5065	7.76605	3.1033	6.74554	3.48662	4.25727	1.57055	7.97363	2.23361	6.76431	0.66793	0.268501	0.897624	0.704191	0.474648	0.0407351	0.864841	0.671435
Y154	CDC42_P60953_154_Y	RDLKAVKyVECSALT	CDC42	P60953	Cell division control protein 42 homolog__	yVECSALTQK	7.21711	8.31913	8.51022	6.94753	7.16409	7.92095	9.68235	7.41345	8.8357	9.78504	5.25063	10.8368	9.22251	10.0513	7.85854	0.91625	0.250108	1.07839	0.462967	1.07594	0.746973	1.12833	0.24508
T175	CDK16_Q00536_175_T	LDKLGEGtYATVYKG	CDK16	Q00536	Cyclin-dependent kinase 16__	LGEGtYATVYK	8.31257	12.5587	13.1654	19.6075	15.8453	14.0503	19.869	26.6367	19.7616	14.6213	22.9892	17.119	15.2748	29.9304	24.5704	1.4544	0.0826694	1.94694	0.0172102	1.60796	0.0769518	2.05001	0.0587404
Y176	CDK16_Q00536_176_Y	DKLGEGTyATVYKGK	CDK16	Q00536	Cyclin-dependent kinase 16__	LGEGTyATVYK	24.1644	18.3981	20.8028	10.447	15.171	21.7826	20.6759	25.6023	24.3219	19.2327	22.9892	7.74803	21.6152	19.5813	18.7013	0.748053	0.222539	1.11418	0.340401	0.788601	0.411956	0.945278	0.57227
T202	CDK17_Q00537_202_T	LEKLGEGtYATVYKG	CDK17	Q00537	Cyclin-dependent kinase 17__	LGEGtYATVYK	8.31257	12.5587	13.1654	19.6075	15.8453	14.0503	19.869	26.6367	19.7616	14.6213	22.9892	17.119	15.2748	29.9304	24.5704	1.4544	0.0826694	1.94694	0.0172102	1.60796	0.0769518	2.05001	0.0587404
Y203	CDK17_Q00537_203_Y	EKLGEGTyATVYKGR	CDK17	Q00537	Cyclin-dependent kinase 17__	LGEGTyATVYK	24.1644	18.3981	20.8028	10.447	15.171	21.7826	20.6759	25.6023	24.3219	19.2327	22.9892	7.74803	21.6152	19.5813	18.7013	0.748053	0.222539	1.11418	0.340401	0.788601	0.411956	0.945278	0.57227
T14	CDK1_P06493_14_T	IEKIGEGtYGVVYKG	CDK1	P06493	Cyclin-dependent kinase 1__	IGEGtYGVVYK, IGEGtyGVVYK	133.087	125.507	127.508	245.171	161.6	171.715	184.133	230.708	210.188	204.549	217.121	194.748	173.946	299.527	171.296	1.49827	0.072274	1.61882	0.00431897	1.59652	0.000363115	1.66994	0.111576
Y15	CDK1_P06493_15_Y	EKIGEGTyGVVYKGR	CDK1	P06493	Cyclin-dependent kinase 1__	IGEGTyGVVYK, IGEGtyGVVYK	266.861	262.159	264.714	494.921	321.794	340.664	392.371	478.8	423.829	411.947	497.958	449.072	351.288	613.35	353.833	1.45814	0.0916412	1.63153	0.002721	1.71213	0.00164594	1.6611	0.114565
T14	CDK2_P24941_14_T	VEKIGEGtYGVVYKA	CDK2	P24941	Cyclin-dependent kinase 2__	IGEGtYGVVYK, IGEGtyGVVYK	133.087	125.507	127.508	245.171	161.6	171.715	184.133	230.708	210.188	204.549	217.121	194.748	173.946	299.527	171.296	1.49827	0.072274	1.61882	0.00431897	1.59652	0.000363115	1.66994	0.111576
Y15	CDK2_P24941_15_Y	EKIGEGTyGVVYKAR	CDK2	P24941	Cyclin-dependent kinase 2__	IGEGTyGVVYK, IGEGtyGVVYK	266.861	262.159	264.714	494.921	321.794	340.664	392.371	478.8	423.829	411.947	497.958	449.072	351.288	613.35	353.833	1.45814	0.0916412	1.63153	0.002721	1.71213	0.00164594	1.6611	0.114565
T14	CDK3_Q00526_14_T	VEKIGEGtYGVVYKA	CDK3	Q00526	Cyclin-dependent kinase 3__	IGEGtYGVVYK, IGEGtyGVVYK	133.087	125.507	127.508	245.171	161.6	171.715	184.133	230.708	210.188	204.549	217.121	194.748	173.946	299.527	171.296	1.49827	0.072274	1.61882	0.00431897	1.59652	0.000363115	1.66994	0.111576
Y15	CDK3_Q00526_15_Y	EKIGEGTyGVVYKAK	CDK3	Q00526	Cyclin-dependent kinase 3__	IGEGTyGVVYK, IGEGtyGVVYK	266.861	262.159	264.714	494.921	321.794	340.664	392.371	478.8	423.829	411.947	497.958	449.072	351.288	613.35	353.833	1.45814	0.0916412	1.63153	0.002721	1.71213	0.00164594	1.6611	0.114565
Y15	CDK5_Q00535_15_Y	EKIGEGTyGTVFKAK	CDK5	Q00535	Cyclin-dependent-like kinase 5__	IGEGTyGTVFK	7.79706	5.59942	8.65569	12.9687	9.18689	11.9757	8.16948	14.3097	12.161	8.7728	10.0755	8.638	11.5281	24.5697	6.66484	1.54775	0.0502221	1.57083	0.105865	1.24642	0.150093	1.93916	0.27192
Y244	CDV3_Q9UKY7_244_Y	KLQLDNQyAVLENQK	CDV3	Q9UKY7	Protein CDV3 homolog__	LQLDNQyAVLENQK	3.15749	5.03947	2.25484	5.24924	2.94992	4.24337	4.84118	4.31014	5.13041	3.71157	4.96681	6.9104	3.2663	2.01025	2.68583	1.19047	0.563939	1.36644	0.209562	1.49149	0.239583	0.761819	0.40726
S1057	CEP128_Q6ZU80_1057_S	FLSSPRFsYVNSFTK	CEP128	Q6ZU80	Centrosomal protein of 128 kDa__	FsYVNSFTK	2.5131	3.99958	4.7279	3.85974	2.0228	0.628647	5.34546	3.18951	2.85023	0.749812	2.83818	5.1828	2.49776	11.6148	6.86379	0.579257	0.23898	1.01287	0.964483	0.780279	0.597309	1.86613	0.297543
Y117	CFL1_P23528_117_Y	PLKSKMIyASSKDAI	CFL1	P23528	Cofilin-1__	MIyASSK	73.9754	103.669	116.379	34.4289	64.9825	60.8216	53.8581	48.3598	53.7743	54.9987	65.2781	36.4367	62.9244	35.9611	69.1352	0.544967	0.04763	0.530543	0.0222715	0.532997	0.0390071	0.571453	0.0602264
Y68	CFL1_P23528_68_Y	GQTVDDPyATFVKML	CFL1	P23528	Cofilin-1__	EILVGDVGQTVDDPyATFVK	11.9211	20.3979	12.3653	11.3734	8.90595	10.9385	7.73243	6.63762	11.5909	7.948	19.1577	12.0409	9.47869	20.5492	12.136	0.698631	0.191313	0.580986	0.117563	0.876071	0.688445	0.943595	0.855504
Y82	CFL1_P23528_82_Y	LPDKDCRyALYDATY	CFL1	P23528	Cofilin-1__	yALYDATYETK	10.8257	9.35902	17.4569	7.56508	10.4511	8.58103	7.36262	7.84446	8.07564	8.88527	9.08217	9.10917	9.51071	8.71109	12.5339	0.70659	0.23424	0.618537	0.128069	0.719326	0.230492	0.817066	0.45081
Y89	CFL1_P23528_89_Y	YALYDATyETKESKK	CFL1	P23528	Cofilin-1__	YALYDATyETK	2.44866	0.586606	3.85506	1.13219	1.85424	2.45172	0.739624	2.67229	3.23026	0.824793	3.54772	1.15173	0.704497	1.63798	3.38216	0.789244	0.660011	0.963985	0.948802	0.801739	0.739571	0.830822	0.767787
Y117	CFL2_Q9Y281_117_Y	PLKSKMIyASSKDAI	CFL2	Q9Y281	Cofilin-2__	MIyASSK	73.9754	103.669	116.379	34.4289	64.9825	60.8216	53.8581	48.3598	53.7743	54.9987	65.2781	36.4367	62.9244	35.9611	69.1352	0.544967	0.04763	0.530543	0.0222715	0.532997	0.0390071	0.571453	0.0602264
Y82	CFL2_Q9Y281_82_Y	LPLNDCRyALYDATY	CFL2	Q9Y281	Cofilin-2__	yALYDATYETK	10.8257	9.35902	17.4569	7.56508	10.4511	8.58103	7.36262	7.84446	8.07564	8.88527	9.08217	9.10917	9.51071	8.71109	12.5339	0.70659	0.23424	0.618537	0.128069	0.719326	0.230492	0.817066	0.45081
Y89	CFL2_Q9Y281_89_Y	YALYDATyETKESKK	CFL2	Q9Y281	Cofilin-2__	YALYDATyETK	2.44866	0.586606	3.85506	1.13219	1.85424	2.45172	0.739624	2.67229	3.23026	0.824793	3.54772	1.15173	0.704497	1.63798	3.38216	0.789244	0.660011	0.963985	0.948802	0.801739	0.739571	0.830822	0.767787
Y53	CHCHD3_Q9NX63_53_Y	SQRYSGAyGASVSDE	CHCHD3	Q9NX63	MICOS complex subunit MIC19__	YSGAyGASVSDEELK	3.99519	6.31934	3.56411	2.16145	4.63559	4.80915	4.5386	4.22394	5.51044	4.72381	6.10208	2.19876	5.09159	3.12706	5.47113	0.836263	0.565157	1.02841	0.895458	0.938467	0.851687	0.986392	0.957962
Y29	CIRBP_Q14011_29_Y	LEQVFSKyGQISEVV	CIRBP	Q14011	Cold-inducible RNA-binding protein__	yGQISEVVVVK	5.92834	3.11967	3.56411	3.39657	3.28705	5.09204	4.13517	4.74116	3.42027	3.93651	4.68299	1.15173	2.30563	1.63798	0.729484	0.933678	0.803597	0.974983	0.917316	0.774749	0.531304	0.370524	0.0547046
Y17	CISD2_Q8N5K1_17_Y	VKVQLPAyLKRLPVP	CISD2	Q8N5K1	CDGSH iron-sulfur domain-containing protein 2__	VQLPAyLK	2.12647	3.03968	2.90948	1.08073	2.69707	1.98024	0.706005	0.60342	0.665053	0.787302	0.993362	1.09938	0.672474	1.56353	0.696326	0.713014	0.231212	0.244498	0.00208689	0.356634	0.00444577	0.363109	0.0137833
Y659	CKAP2L_Q8IYA6_659_Y	AKAEQHNyPGIKLQI	CKAP2L	Q8IYA6	Cytoskeleton-associated protein 2-like__	AEQHNyPGIK	1.93316	3.59962	0.606141	8.8002	4.97272	6.03501	6.65662	5.60319	4.84539	3.71157	4.96681	3.92637	4.80339	5.58403	3.18321	3.22661	0.0334942	2.78635	0.0225716	2.05325	0.0855733	2.21059	0.0910325
Y1022	CLASP2_O75122_1022_Y	RSRDYNPyNYSDSIS	CLASP2	O75122	CLIP-associating protein 2__	DYNPyNYSDSISPFNK	2.64198	4.55952	5.74621	5.09485	4.63559	3.3004	4.03431	5.34458	3.99032	4.94876	4.8249	5.33986	2.01742	1.56353	3.28268	1.00642	0.980255	1.03255	0.89584	1.16727	0.475403	0.530104	0.12306
Y1451	CLTCL1_P53675_1451_Y	QLPLVKPyLRSVQSH	CLTCL1	P53675	Clathrin heavy chain 2__	QLPLVKPyLR	7.66818	8.6391	9.60127	1.28658	7.07981	9.05252	3.02573	5.25838	5.41543	5.51112	3.54772	4.24047	6.91688	1.86134	9.35066	0.672323	0.303065	0.528765	0.0129161	0.513317	0.00631456	0.699726	0.317995
Y803	CLTCL1_P53675_803_Y	LQRYIEIyVQKVNPS	CLTCL1	P53675	Clathrin heavy chain 2__	YIEIyVQK	0.42959	1.99979	1.81842	1.02926	1.68567	3.2061	0.672385	3.0171	0.633384	0.749812	0.946059	1.04703	0.640452	1.48907	0.663168	1.39391	0.530571	1.01767	0.979849	0.645723	0.375548	0.657444	0.442089
Y1128	CLTC_Q00610_1128_Y	VKEAIDSyIKADDPS	CLTC	Q00610	Clathrin heavy chain 1__	EAIDSyIK	8.44145	5.03947	7.12822	4.01413	4.88844	2.92321	5.14375	2.41368	3.89531	0.974755	1.22988	1.36114	0.832587	1.9358	4.27743	0.573812	0.0624003	0.555712	0.0735485	0.173019	0.00468724	0.341878	0.0333172
Y1438	CLTC_Q00610_1438_Y	DHTRAVNyFSKVKQL	CLTC	Q00610	Clathrin heavy chain 1__	AVNyFSK	2.64198	3.35965	2.32758	1.33804	3.70847	3.01751	0.874101	0.747092	2.4702	0.974755	1.22988	1.36114	0.832587	1.9358	3.18321	0.968161	0.913829	0.49121	0.0894426	0.428105	0.00819891	0.714545	0.347097
Y1451	CLTC_Q00610_1451_Y	QLPLVKPyLRSVQNH	CLTC	Q00610	Clathrin heavy chain 1__	QLPLVKPyLR	7.66818	8.6391	9.60127	1.28658	7.07981	9.05252	3.02573	5.25838	5.41543	5.51112	3.54772	4.24047	6.91688	1.86134	9.35066	0.672323	0.303065	0.528765	0.0129161	0.513317	0.00631456	0.699726	0.317995
Y1487	CLTC_Q00610_1487_Y	LRTSIDAyDNFDNIS	CLTC	Q00610	Clathrin heavy chain 1__	TSIDAyDNFDNISLAQR	1.6754	0.506614	2.54579	2.9334	0.533795	0.597215	4.63946	0.545952	3.61029	0.712321	0.898756	0.994679	3.84271	1.41462	2.08898	0.859682	0.833547	1.86042	0.376431	0.551156	0.301347	1.55385	0.403018
Y803	CLTC_Q00610_803_Y	LQKYIEIyVQKVNPS	CLTC	Q00610	Clathrin heavy chain 1__	YIEIyVQK	0.42959	1.99979	1.81842	1.02926	1.68567	3.2061	0.672385	3.0171	0.633384	0.749812	0.946059	1.04703	0.640452	1.48907	0.663168	1.39391	0.530571	1.01767	0.979849	0.645723	0.375548	0.657444	0.442089
Y49	CMPK1_P30085_49_Y	RKNPDSQyGELIEKY	CMPK1	P30085	UMP-CMP kinase__	KNPDSQyGELIEK	5.86391	6.79929	6.18264	4.32291	5.73127	7.07228	3.22745	4.05154	6.36551	4.16145	7.23735	4.55458	6.14834	2.0847	6.66484	0.908766	0.532467	0.724006	0.15114	0.84652	0.39158	0.790513	0.422457
Y87	CMTR1_Q8N1G2_87_Y	TSSRYSMyNSVSQKL	CMTR1	Q8N1G2	Cap-specific mRNA (nucleoside-2'-O-)-methyltransferase 1__	YSMyNSVSQK	6.25054	5.27945	2.83674	1.90414	5.05701	4.80915	4.5386	4.56875	3.99032	4.16145	5.81826	1.93701	4.89946	2.75479	5.57061	0.819275	0.578657	0.911667	0.703093	0.829466	0.61848	0.92052	0.787989
Y454	CNDP2_Q96KP4_454_Y	QNEKLNRyNYIEGTK	CNDP2	Q96KP4	Cytosolic non-specific dipeptidase__	yNYIEGTK	3.673	4.15957	3.12769	1.23512	2.5285	2.92321	0.806863	0.689623	3.04024	0.899774	1.13527	1.25644	2.30563	1.78689	5.76956	0.610098	0.0733813	0.413925	0.059499	0.300311	0.00126749	0.899803	0.789905
Y456	CNDP2_Q96KP4_456_Y	EKLNRYNyIEGTKML	CNDP2	Q96KP4	Cytosolic non-specific dipeptidase__	YNyIEGTK	3.47968	2.55973	5.74621	1.08073	5.30986	2.82891	2.31973	0.60342	2.28018	2.58685	0.993362	1.09938	4.03485	4.69058	4.07848	0.782267	0.610384	0.441498	0.117539	0.397059	0.0928387	1.0864	0.744095
Y189	CNN1_P51911_189_Y	YGTRRHLyDPKLGTD	CNN1	P51911	Calponin-1__	HLyDPK	18.5583	17.5982	14.6929	5.09485	11.7154	16.6906	9.27892	11.1202	10.6408	13.834	6.52781	1.7276	12.0085	2.45697	9.94752	0.658825	0.179031	0.610428	0.00682074	0.434408	0.0609133	0.480104	0.0478768
S11	CNN2_Q99439_11_S	TQFNKGPsYGLSAEV	CNN2	Q99439	Calponin-2__	GPsYGLSAEVK	4.70401	4.63952	3.63684	3.39657	6.23697	3.67759	5.34546	3.36191	4.65537	4.94876	3.2639	4.39753	3.55451	1.63798	4.67533	1.02548	0.914754	1.02946	0.859684	0.971482	0.848205	0.760211	0.336911
Y191	CNN2_Q99439_191_Y	YGTRRHLyDPKNHIL	CNN2	Q99439	Calponin-2__	HLyDPK	18.5583	17.5982	14.6929	5.09485	11.7154	16.6906	9.27892	11.1202	10.6408	13.834	6.52781	1.7276	12.0085	2.45697	9.94752	0.658825	0.179031	0.610428	0.00682074	0.434408	0.0609133	0.480104	0.0478768
Y189	CNN3_Q15417_189_Y	YGTRRHLyDPKMQTD	CNN3	Q15417	Calponin-3__	HLyDPK	18.5583	17.5982	14.6929	5.09485	11.7154	16.6906	9.27892	11.1202	10.6408	13.834	6.52781	1.7276	12.0085	2.45697	9.94752	0.658825	0.179031	0.610428	0.00682074	0.434408	0.0609133	0.480104	0.0478768
S9	CNN3_Q15417_9_S	THFNKGPsYGLSAEV	CNN3	Q15417	Calponin-3__	GPsYGLSAEVK	4.70401	4.63952	3.63684	3.39657	6.23697	3.67759	5.34546	3.36191	4.65537	4.94876	3.2639	4.39753	3.55451	1.63798	4.67533	1.02548	0.914754	1.02946	0.859684	0.971482	0.848205	0.760211	0.336911
T395	CNP_P09543_395_T	MEVRAIFtGYYGKGK	CNP	P09543	2',3'-cyclic-nucleotide 3'-phosphodiesterase__	AIFtGYYGK	3.673	5.59942	3.3459	0.9778	2.5285	3.2061	3.8326	1.63785	2.85023	2.58685	0.898756	0.994679	2.40169	1.41462	4.97376	0.531957	0.110658	0.659413	0.204962	0.355062	0.038234	0.696612	0.372746
Y398	CNP_P09543_398_Y	RAIFTGYyGKGKPVP	CNP	P09543	2',3'-cyclic-nucleotide 3'-phosphodiesterase__	AIFTGYyGK	2.89973	3.59962	2.03663	0.926337	3.79275	3.01751	0.605147	1.81026	2.5652	0.674831	0.851453	0.942328	0.576407	1.34017	1.79055	0.906351	0.796753	0.583484	0.178909	0.289201	0.0116162	0.434294	0.04869
Y521	COPB1_P53618_521_Y	LVTEMGTyATQSALS	COPB1	P53618	Coatomer subunit beta__	LVTEMGTyATQSALSSSRPTK	4.76845	3.91959	2.69127	1.02926	2.94992	4.05477	2.6223	4.99977	0.633384	0.749812	0.946059	1.04703	1.92136	1.48907	2.7853	0.706014	0.356168	0.725479	0.49797	0.241043	0.00913601	0.544473	0.0725698
Y566	COPB2_P35606_566_Y	RTMYLLGyIPKDNRL	COPB2	P35606	Coatomer subunit beta'__	TMYLLGyIPK	2.89973	2.79971	1.89116	1.23512	0.674268	2.82891	2.42059	0.689623	2.28018	0.899774	1.13527	1.25644	0.768542	1.78689	0.795801	0.624232	0.257553	0.710141	0.316451	0.433626	0.0131967	0.441498	0.0381568
Y89	COPG1_Q9Y678_89_Y	PTLRRMCyLTIKEMS	COPG1	Q9Y678	Coatomer subunit gamma-1__	MCyLTIK	3.09305	2.8797	3.63684	4.16852	2.10709	0.628647	3.12659	0.574686	1.90015	0.749812	0.946059	1.04703	2.01742	1.48907	2.88478	0.718476	0.439228	0.5829	0.157965	0.285434	0.00069364	0.665093	0.0823508
Y89	COPG2_Q9UBF2_89_Y	QTLRRMCyLTIKEMA	COPG2	Q9UBF2	Coatomer subunit gamma-2__	MCyLTIK	3.09305	2.8797	3.63684	4.16852	2.10709	0.628647	3.12659	0.574686	1.90015	0.749812	0.946059	1.04703	2.01742	1.48907	2.88478	0.718476	0.439228	0.5829	0.157965	0.285434	0.00069364	0.665093	0.0823508
Y30	COPZ1_P61923_30_Y	GDRLFAKyYDDTYPS	COPZ1	P61923	Coatomer subunit zeta-1__	yYDDTYPSVK	6.25054	4.47953	4.29148	6.48436	6.15269	5.94072	6.35404	5.948	7.79062	9.67257	4.11536	3.92637	6.72474	5.80739	6.36641	1.23674	0.139386	1.33759	0.113797	1.17926	0.674622	1.2581	0.129634
Y396	CORO1B_Q9BR76_396_Y	LISLREAyVPSKQRD	CORO1B	Q9BR76	Coronin-1B__	EAyVPSK	3.54412	4.31955	4.43695	0.9778	2.19137	4.43196	3.42917	3.0171	3.8003	0.712321	0.898756	0.994679	2.20956	1.41462	1.89003	0.617947	0.20992	0.833012	0.129976	0.211839	0.000379629	0.448287	0.00337863
Y394	CORO1C_Q9ULV4_394_Y	LISLKHGyIPGKNRD	CORO1C	Q9ULV4	Coronin-1C__	HGyIPGK	43.6249	38.396	39.7871	10.6529	28.5721	33.7584	27.4333	24.7402	23.2769	23.5066	12.9137	9.42328	26.7068	9.82789	31.2352	0.599168	0.0857999	0.619421	0.00145871	0.376359	0.00496063	0.556366	0.0547134
Y62	COX5B_P10606_62_Y	AKKGLDPyNVLAPKG	COX5B	P10606	Cytochrome c oxidase subunit 5B, mitochondrial__	KGLDPyNVLAPK	7.92594	7.59921	8.00106	1.64682	9.18689	4.90345	5.14375	5.08597	6.2705	6.07347	1.51369	1.67525	3.07417	2.38252	1.06107	0.66892	0.30081	0.701355	0.00443572	0.393706	0.0337851	0.277042	0.000714437
Y203	CPNE3_O75131_203_Y	ISLNSLCyGDMDKTI	CPNE3	O75131	Copine-3__	ISLNSLCyGDMDK	1.6754	2.79971	4.94611	1.13219	3.11849	3.48899	2.92488	3.27571	0.696722	2.47438	1.04066	1.15173	2.11349	1.63798	4.47638	0.821515	0.666418	0.732104	0.539052	0.495347	0.210674	0.873332	0.774927
Y76	CPSF6_Q16630_76_Y	APNVVYTyTGKRIAL	CPSF6	Q16630	Cleavage and polyadenylation specificity factor subunit 6__	GAAPNVVYTyTGK	5.60615	6.63931	6.47358	7.10192	6.23697	6.22361	4.5386	3.1033	6.2705	6.74831	6.52781	9.89444	3.55451	6.25411	5.86903	1.04506	0.5511	0.743222	0.173945	1.23781	0.260658	0.837524	0.323862
Y1019	CRIM1_Q9NZV1_1019_Y	DARFSGFySMQKQNH	CRIM1	Q9NZV1	Cysteine-rich motor neuron 1 protein__	FSGFySMQK	7.08824	5.51942	4.65516	8.02825	4.97272	7.26087	8.06863	10.7754	11.971	8.88527	13.1975	14.1349	10.9517	26.1333	14.2249	1.17373	0.437995	1.78505	0.0290881	2.09802	0.0232298	2.97228	0.0718627
Y132	CRKL_P46109_132_Y	LEYVRTLyDFPGNDA	CRKL	P46109	Crk-like protein__	TLyDFPGNDAEDLPFK	0.386631	0.47995	0.436421	2.77901	0.505701	0.565782	0.605147	0.517217	0.570045	0.674831	0.851453	3.29815	0.576407	1.34017	0.596851	2.95509	0.319934	1.29885	0.0250233	3.70255	0.238036	1.92895	0.185567
Y177	CRKL_P46109_177_Y	VGMIPVPyVEKLVRS	CRKL	P46109	Crk-like protein__	GMIPVPyVEK, VGMIPVPyVEK	7.73262	7.6792	4.146	5.55802	2.44422	3.39469	3.93345	3.96533	6.36551	3.41164	4.39917	4.55458	6.43654	3.20151	4.17796	0.58273	0.144439	0.729339	0.286	0.632248	0.125212	0.706419	0.277831
Y186	CRK_P46108_186_Y	RGMIPVPyVEKYRPA	CRK	P46108	Adapter molecule crk__	GMIPVPyVEK	4.63957	5.59942	2.03663	4.47729	1.85424	2.73461	3.22745	3.36191	3.99032	0.824793	3.40581	3.4552	4.41912	1.63798	3.48163	0.738548	0.461261	0.861845	0.631379	0.626103	0.327841	0.777047	0.533848
Y251	CRK_P46108_251_Y	QKRVPNAyDKTALAL	CRK	P46108	Adapter molecule crk__	VPNAyDK	12.5011	17.3582	12.1471	33.6569	16.941	23.48	25.9205	24.8264	28.2172	21.4821	28.2399	20.5742	12.9691	35.7378	19.1987	1.76349	0.10632	1.87981	0.00324578	1.67346	0.0328418	1.61655	0.2849
Y632	CSDE1_O75534_632_Y	GDMKGEVyPFGIVGM	CSDE1	O75534	Cold shock domain-containing protein E1__	GEVyPFGIVGMANK	1.80428	2.63972	1.74569	1.13219	0.618079	0.691512	2.72316	1.98267	2.18517	2.92427	1.04066	1.15173	2.11349	1.63798	0.729484	0.394492	0.0194099	1.1133	0.555251	0.826642	0.624269	0.723938	0.3167
Y278	CSE1L_P55060_278_Y	ICDNAALyAQKYDEE	CSE1L	P55060	Exportin-2__	SQICDNAALyAQK	2.96417	3.19967	3.20042	4.32291	2.35994	2.82891	0.806863	2.15507	3.04024	4.83629	3.40581	1.25644	2.40169	1.78689	4.17796	1.01575	0.938325	0.640966	0.16179	1.01434	0.967836	0.893454	0.668647
Y73	CSRP1_P21291_73_Y	YGPKGYGyGQGAGTL	CSRP1	P21291	Cysteine and glycine-rich protein 1__	GYGyGQGAGTLSTDKGESLGIK	6.63717	7.03927	7.4919	1.64682	2.69707	4.80915	5.14375	5.08597	3.99032	4.16145	7.66308	1.67525	3.55451	2.38252	3.97901	0.432393	0.0141122	0.67176	0.00671385	0.637734	0.218811	0.468437	0.00221742
Y381	CS_O75390_381_Y	FKLVAQLyKIVPNVL	CS	O75390	Citrate synthase, mitochondrial__	LVAQLyK	3.41524	2.39975	3.05495	1.49243	0.81474	2.92321	0.974959	0.833295	5.13041	4.49887	1.37179	1.51819	0.928655	2.15916	2.88478	0.589675	0.153027	0.782267	0.678048	0.833021	0.666001	0.673352	0.20789
Y354	CTSD_P07339_354_Y	YKLSPEDyTLKVSQA	CTSD	P07339	Cathepsin D__	LSPEDyTLK	1.61096	3.19967	6.32811	1.28658	3.96132	0.785809	2.52145	0.718357	0.79173	2.92427	1.18257	1.30879	3.93878	1.86134	2.48688	0.541687	0.373608	0.361938	0.190748	0.486198	0.270952	0.74398	0.564691
Y141	CTTN_Q14247_141_Y	QSAVGFEyQGKTEKH	CTTN	Q14247	Src substrate cortactin__	SAVGFEyQGK	2.64198	3.35965	4.00053	1.33804	2.5285	0.817241	2.6223	3.1033	3.13525	0.974755	1.22988	1.36114	0.832587	1.9358	0.862118	0.468277	0.0504814	0.885894	0.42233	0.3565	0.00628598	0.362972	0.0164878
Y334	CTTN_Q14247_334_Y	VTQVSSAyQKTVPVE	CTTN	Q14247	Src substrate cortactin__	NASTFEDVTQVSSAyQK	4.05963	1.75982	1.74569	3.24218	0.56189	2.92321	0.672385	0.574686	2.75522	2.24944	0.946059	1.04703	2.78597	1.48907	0.663168	0.889247	0.818944	0.529044	0.320189	0.5608	0.274558	0.652758	0.424852
S418	CTTN_Q14247_418_S	TEERLPSsPVYEDAA	CTTN	Q14247	Src substrate cortactin__	LPSsPVYEDAASFK	0.386631	0.47995	0.436421	2.77901	1.85424	0.565782	0.605147	0.517217	0.570045	0.674831	4.25727	8.48095	8.45396	1.34017	0.596851	3.99004	0.113266	1.29885	0.0250233	10.294	0.148087	7.97465	0.293048
Y421	CTTN_Q14247_421_Y	RLPSSPVyEDAASFK	CTTN	Q14247	Src substrate cortactin__	LPSSPVyEDAASFK	19.7182	16.7716	7.78285	26.555	16.8286	18.3879	17.1458	18.6198	20.4266	20.3574	21.854	19.5795	13.2253	20.1025	11.8044	1.39525	0.281383	1.26923	0.344842	1.39569	0.18499	1.01941	0.951318
Y446	CTTN_Q14247_446_Y	GTEPEPVySMEAADY	CTTN	Q14247	Src substrate cortactin__	GPVSGTEPEPVySMEAADYR	4.68253	1.70649	3.70958	10.9617	1.79805	6.00358	2.15163	1.83899	5.06707	2.3994	3.02739	5.91572	5.05957	4.76504	2.12214	1.85801	0.358962	0.896925	0.809928	1.12318	0.780751	1.18301	0.655587
Y151	CYB5R3_P00387_151_Y	GPSGLLVyQGKGKFA	CYB5R3	P00387	NADH-cytochrome b5 reductase 3__	GPSGLLVyQGK	3.60856	3.19967	2.18211	1.08073	1.76995	4.05477	0.706005	0.60342	1.99516	0.787302	0.993362	1.09938	3.74664	1.56353	2.08898	0.768097	0.522897	0.367571	0.0371847	0.320349	0.00934752	0.823011	0.535168
Y98	CYCS_P99999_98_Y	ERADLIAyLKKATN-	CYCS	P99999	Cytochrome c__	ADLIAyLK	5.79947	2.71972	4.80064	1.13219	3.37134	5.28064	4.03431	4.22394	3.8003	2.92427	1.04066	1.15173	2.11349	1.63798	4.47638	0.734557	0.476892	0.905308	0.66988	0.384139	0.0666901	0.617714	0.249913
Y833	DAB2IP_Q5VWQ8_833_Y	LSFQNPVyQMAAGLP	DAB2IP	Q5VWQ8	Disabled homolog 2-interacting protein__	AGQTPTTPGTSEGAPGRPQLLAPLSFQNPVyQMAAGLPLSPR	2.83529	3.41298	4.7279	4.27144	5.14129	3.74045	1.37839	5.22964	2.91356	8.88527	4.7776	6.701	1.31293	9.75344	6.26693	1.19834	0.354164	0.867478	0.718199	1.85528	0.0755827	1.57918	0.446408
Y162	DBNL_Q9UJU6_162_Y	QAPVGSVyQKTNAVS	DBNL	Q9UJU6	Drebrin-like protein__	FQDVGPQAPVGSVyQK	4.89733	2.07978	3.70958	6.17558	3.79275	5.18634	6.4549	5.68939	6.2705	7.64808	8.0888	1.36114	7.39722	10.0513	7.26169	1.41809	0.236317	1.72315	0.0385719	1.59994	0.409321	2.31224	0.0186602
Y715	DCBLD2_Q96PD2_715_Y	PPPLVGTyNTLLSRT	DCBLD2	Q96PD2	Discoidin, CUB and LCCL domain-containing protein 2__	ATGNQPPPLVGTyNTLLSR	1.61096	0.506614	2.25484	4.47729	1.68567	1.79164	3.12659	4.13774	0.601715	2.69932	0.898756	3.76931	2.88203	1.41462	2.18845	1.81927	0.317483	1.79902	0.375482	1.68497	0.366323	1.48319	0.348334
Y279	DDX17_Q92841_279_Y	RLKSTCIyGGAPKGP	DDX17	Q92841	Probable ATP-dependent RNA helicase DDX17__	STCIyGGAPK	9.66578	6.23935	4.146	7.10192	3.87704	7.82666	4.94203	6.37901	7.41059	7.42314	4.8249	3.92637	8.9343	7.37092	9.15171	0.937883	0.846854	0.934193	0.815062	0.806658	0.537865	1.2696	0.349881
Y519	DDX17_Q92841_519_Y	STNKGTAyTFFTPGN	DDX17	Q92841	Probable ATP-dependent RNA helicase DDX17__	GTAyTFFTPGNLK	4.1885	7.11926	6.40085	1.38951	5.81556	3.86618	3.12659	3.27571	4.56036	3.03674	1.27718	1.41349	3.36237	2.01025	2.98425	0.62519	0.227872	0.619058	0.0861244	0.323425	0.0188957	0.47191	0.0324278
Y139	DDX39B_Q13838_139_Y	EYERFSKyMPNVKVA	DDX39B	Q13838	Spliceosome RNA helicase DDX39B__	yMPNVK	31.8326	32.3166	37.1686	12.3512	23.5994	30.9294	19.0621	18.3612	23.9419	20.8073	8.94026	6.9104	27.7636	6.70083	30.8373	0.660101	0.112678	0.60567	0.00552654	0.361812	0.00981833	0.644524	0.197411
Y707	DDX42_Q86XP3_707_Y	KAAFQSQyKSHFVAA	DDX42	Q86XP3	ATP-dependent RNA helicase DDX42__	AAFQSQyK	5.67059	3.75961	5.528	1.08073	4.55131	3.1118	6.05147	0.60342	3.13525	4.94876	0.993362	3.29815	2.30563	1.56353	0.696326	0.584552	0.153894	0.6545	0.365616	0.61774	0.21687	0.305216	0.0108654
Y910	DDX46_Q7L014_910_Y	KINAKLNyVPLEKQE	DDX46	Q7L014	Probable ATP-dependent RNA helicase DDX46__	LNyVPLEK	1.99759	0.533278	0.484913	1.02926	0.56189	0.628647	2.82402	0.574686	1.90015	0.749812	0.946059	1.04703	0.640452	1.48907	0.663168	0.73606	0.635087	1.75704	0.405924	0.909516	0.865546	0.926025	0.90241
Y202	DDX5_P17844_202_Y	RLKSTCIyGGAPKGP	DDX5	P17844	Probable ATP-dependent RNA helicase DDX5__	STCIyGGAPK	9.66578	6.23935	4.146	7.10192	3.87704	7.82666	4.94203	6.37901	7.41059	7.42314	4.8249	3.92637	8.9343	7.37092	9.15171	0.937883	0.846854	0.934193	0.815062	0.806658	0.537865	1.2696	0.349881
Y388	DES_P17661_388_Y	MARHLREyQDLLNVK	DES	P17661	Desmin__	EyQDLLNVK	12.9521	13.9185	12.729	3.08779	11.7154	7.82666	8.97635	7.49965	9.78578	9.11021	6.33859	3.14109	7.30115	9.9768	12.0365	0.571467	0.0882656	0.663183	0.0043074	0.469446	0.0165004	0.740271	0.0730202
Y22	DGKA_P23743_22_Y	QLQKYMEySTKKVSD	DGKA	P23743	Diacylglycerol kinase alpha__	YMEySTK	3.86631	3.11967	1.74569	8.18264	5.05701	3.77188	0.638766	4.39635	2.75522	4.27393	0.898756	6.9104	2.88203	5.58403	1.89003	1.94826	0.129626	0.892193	0.814516	1.38382	0.577978	1.18604	0.691003
Y1038	DHX9_Q08211_1038_Y	FSSQDMKyPSPFFVF	DHX9	Q08211	ATP-dependent RNA helicase A__	yPSPFFVFGEK	2.38423	0.639933	2.32758	1.23512	2.0228	3.67759	0.806863	0.689623	0.76006	0.899774	1.13527	1.25644	0.768542	1.78689	2.68583	1.29593	0.596612	0.421647	0.146267	0.61503	0.303189	0.979356	0.965332
Y188	DHX9_Q08211_188_Y	AKARLNQyFQKEKIQ	DHX9	Q08211	ATP-dependent RNA helicase A__	LNQyFQK	4.44626	4.87949	5.89169	1.54389	6.32126	3.1118	7.46348	3.36191	3.61029	5.1737	1.41909	1.57055	2.88203	2.23361	3.18321	0.72134	0.390653	0.948627	0.860918	0.536446	0.14468	0.545351	0.0107706
Y902	DHX9_Q08211_902_Y	NEGKRLGyIHRNFAG	DHX9	Q08211	ATP-dependent RNA helicase A__	LGyIHR	3.60856	3.99958	3.20042	1.08073	3.45562	3.58329	2.52145	1.81026	4.46535	4.49887	0.993362	1.09938	0.672474	1.56353	2.3874	0.751223	0.349032	0.813898	0.46267	0.609851	0.297332	0.427754	0.0195365
Y153	DLD_P09622_153_Y	KVVHVNGyGKITGKN	DLD	P09622	Dihydrolipoyl dehydrogenase, mitochondrial__	VVHVNGyGK	11.9211	11.2788	11.7834	8.8002	9.60831	7.16658	9.68235	7.67206	7.69561	9.67257	5.67635	7.06746	7.49329	3.87159	8.55486	0.731066	0.0135446	0.716057	0.00884347	0.640774	0.0242762	0.569407	0.0247005
Y429	DLG5_Q8TDM6_429_Y	REERDAVySEYKLIM	DLG5	Q8TDM6	Disks large homolog 5__	DAVySEYK	1.80428	2.79971	1.45474	3.70535	2.69707	2.26313	2.72316	3.36191	3.8003	5.28617	7.94689	7.38157	5.28373	1.48907	2.18845	1.43026	0.213038	1.63159	0.0667019	3.40247	0.00581943	1.47906	0.476706
Y176	DNAJB1_P25685_176_Y	RVSLEEIySGCTKKM	DNAJB1	P25685	DnaJ homolog subfamily B member 1__	VSLEEIySGCTK	7.08824	14.3185	6.25537	15.2846	11.9682	9.14682	14.927	13.1028	11.1159	16.5333	13.9071	8.95211	6.24441	15.1886	7.85854	1.31587	0.402672	1.41514	0.241518	1.42406	0.313015	1.05891	0.892095
Y172	DNAJB4_Q9UDY4_172_Y	RVSLEEIySGCTKRM	DNAJB4	Q9UDY4	DnaJ homolog subfamily B member 4__	VSLEEIySGCTK	7.08824	14.3185	6.25537	15.2846	11.9682	9.14682	14.927	13.1028	11.1159	16.5333	13.9071	8.95211	6.24441	15.1886	7.85854	1.31587	0.402672	1.41514	0.241518	1.42406	0.313015	1.05891	0.892095
S616	DNM1L_O00429_616_S	PIPIMPAsPQKGHAV	DNM1L	O00429	Dynamin-1-like protein__	SKPIPIMPAsPQK	2.57754	2.47974	0.436421	3.24218	1.5171	0.565782	0.605147	0.517217	2.5652	0.674831	5.81826	4.71164	5.3798	1.34017	3.68058	0.969303	0.95984	0.671235	0.567082	2.03956	0.328429	1.89318	0.296427
Y1477	DNMBP_Q6XZF7_1477_Y	RHPEIVGySVPGRNG	DNMBP	Q6XZF7	Dynamin-binding protein__	HPEIVGySVPGR	5.15508	2.95969	4.21874	2.9334	3.45562	4.71485	0.638766	0.545952	3.51528	0.712321	0.898756	0.994679	4.03485	6.47747	0.630009	0.900301	0.646192	0.381075	0.0940804	0.211274	0.0072038	0.903419	0.837188
Y924	DNMT1_P26358_924_Y	LDSRVLYySATKNGI	DNMT1	P26358	DNA (cytosine-5)-methyltransferase 1__	VLYySATK	0.45107	0.559942	2.47305	1.08073	1.76995	0.660079	0.706005	0.60342	1.99516	0.787302	0.993362	3.29815	0.672474	1.56353	0.696326	1.00766	0.990882	0.948486	0.94361	1.45773	0.635756	0.841641	0.810746
Y1811	DOCK1_Q14185_1811_Y	LKGSVADyGNLMENQ	DOCK1	Q14185	Dedicator of cytokinesis protein 1__	GSVADyGNLMENQDLLGSPTPPPPPPHQR	4.42478	3.06635	3.37014	6.22704	2.21946	2.48316	2.65592	5.80433	3.76863	2.96176	5.62905	4.13577	4.16294	5.88184	2.61951	1.0063	0.987411	1.12592	0.674981	1.17174	0.516447	1.166	0.590248
Y296	DOK1_Q99704_296_Y	LDSPPALyAEPLDSL	DOK1	Q99704	Docking protein 1__	LPSPPGPQELLDSPPALyAEPLDSLR	3.80187	2.79971	2.69127	6.17558	6.32126	3.77188	5.7489	4.65496	6.2705	5.84853	6.81162	4.39753	2.30563	9.15781	5.86903	1.75067	0.0609077	1.79432	0.0142636	1.83557	0.0300893	1.86514	0.253291
Y315	DOK1_Q99704_315_Y	CPSQDSLySDPLDST	DOK1	Q99704	Docking protein 1__	IAPCPSQDSLySDPLDSTSAQAGEGVQR	0.408111	0.506614	0.460667	0.9778	0.533795	1.79164	0.638766	2.32748	0.601715	0.712321	0.898756	0.994679	0.608429	1.41462	0.630009	2.40167	0.156909	2.59414	0.268961	1.89456	0.00945132	1.92895	0.185567
Y398	DOK1_Q99704_398_Y	ARVKEEGyELPYNPA	DOK1	Q99704	Docking protein 1__	VKEEGyELPYNPATDDYAVPPPR	3.47968	4.15957	5.528	1.33804	0.730456	4.99774	0.874101	0.747092	0.823399	0.974755	3.83154	1.36114	2.49776	1.9358	0.862118	0.536652	0.236744	0.185657	0.00407091	0.468392	0.096555	0.402186	0.0270956
Y409	DOK1_Q99704_409_Y	YNPATDDyAVPPPRS	DOK1	Q99704	Docking protein 1__	VKEEGYELPYNPATDDyAVPPPR	3.15749	4.87949	3.41863	5.24924	4.46702	4.24337	5.84975	5.34458	2.85023	3.48662	3.97345	1.30879	3.45844	1.86134	2.48688	1.21858	0.247211	1.226	0.465496	0.765464	0.412007	0.68147	0.161485
Y449	DOK1_Q99704_449_Y	KSHNSALySQVQKSG	DOK1	Q99704	Docking protein 1__	SHNSALySQVQK	3.3508	3.51963	0.509158	4.01413	3.70847	2.35743	4.23603	3.53432	1.99516	0.787302	4.25727	5.96808	4.80339	6.25411	5.37166	1.36593	0.459599	1.32331	0.537154	1.49231	0.540099	2.2263	0.0470849
Y79	DPP9_Q86TI2_79_Y	LYYLGMPyGSRENSL	DPP9	Q86TI2	Dipeptidyl peptidase 9__	LYYLGMPyGSR	0	0	0	0	0	0	0	0	0	0	0	0	0	0	0	#DIV/0!	#DIV/0!	#DIV/0!	#DIV/0!	#DIV/0!	#DIV/0!	#DIV/0!	#DIV/0!
Y251	DPYSL2_Q16555_251_Y	NQTNCPLyITKVMSK	DPYSL2	Q16555	Dihydropyrimidinase-related protein 2__	AITIANQTNCPLyITK	3.47968	3.67962	5.67348	1.13219	4.38274	5.65782	4.03431	3.53432	0.696722	2.47438	1.04066	1.15173	2.88203	1.63798	2.7853	0.870641	0.733994	0.644081	0.291226	0.36366	0.0314483	0.569269	0.0843042
S30	DPYSL2_Q16555_30_S	KIVNDDQsFYADIYM	DPYSL2	Q16555	Dihydropyrimidinase-related protein 2__	IVNDDQsFYADIYMEDGLIK	0.494029	0.613269	0.55765	1.18365	2.44422	2.16883	3.22745	2.24127	2.66021	0.862283	4.25727	3.76931	0.73652	1.71244	2.68583	3.48161	0.023068	4.88239	0.00170285	5.33882	0.0856301	3.08405	0.109495
S30	DPYSL3_Q14195_30_S	RIVNDDQsFYADIYM	DPYSL3	Q14195	Dihydropyrimidinase-related protein 3__	IVNDDQsFYADIYMEDGLIK	0.494029	0.613269	0.55765	1.18365	2.44422	2.16883	3.22745	2.24127	2.66021	0.862283	4.25727	3.76931	0.73652	1.71244	2.68583	3.48161	0.023068	4.88239	0.00170285	5.33882	0.0856301	3.08405	0.109495
Y117	DSTN_P60981_117_Y	PLKSKMIyASSKDAI	DSTN	P60981	Destrin__	MIyASSK	73.9754	103.669	116.379	34.4289	64.9825	60.8216	53.8581	48.3598	53.7743	54.9987	65.2781	36.4367	62.9244	35.9611	69.1352	0.544967	0.04763	0.530543	0.0222715	0.532997	0.0390071	0.571453	0.0602264
Y2022	DYNC1H1_Q14204_2022_Y	FITMNPGyAGRSNLP	DYNC1H1	Q14204	Cytoplasmic dynein 1 heavy chain 1__	VSPDMAIFITMNPGyAGR	1.54652	2.55973	0.533404	1.13219	1.85424	2.07454	0.739624	2.58609	0.696722	2.92427	1.04066	1.15173	0.704497	1.63798	2.28793	1.09081	0.839635	0.866969	0.821549	1.10281	0.859952	0.998007	0.996892
Y970	DYNC1H1_Q14204_970_Y	RITNQVIyLNPPIEE	DYNC1H1	Q14204	Cytoplasmic dynein 1 heavy chain 1__	ITNQVIyLNPPIEECR	0.966578	2.66639	1.09105	2.31584	1.26425	2.67175	1.51287	2.72976	1.42511	1.68708	2.12863	2.35582	1.44102	3.35042	1.49213	1.32342	0.502136	1.19977	0.672242	1.30642	0.453111	1.33013	0.566382
Y156	DYNC1I2_Q13409_156_Y	PPREIVTyTKETQTP	DYNC1I2	Q13409	Cytoplasmic dynein 1 intermediate chain 2__	EIVTyTK	1.41765	0.47995	4.00053	0.926337	1.85424	0.565782	2.21887	0.517217	1.99516	0.674831	0.851453	0.942328	1.72922	1.34017	0.596851	0.567359	0.490028	0.802161	0.758275	0.418541	0.339731	0.621594	0.537258
Y321	DYRK1A_Q13627_321_Y	LGQRIYQyIQSRFYR	DYRK1A	Q13627	Dual specificity tyrosine-phosphorylation-regulated kinase 1A__	IYQyIQSR	403.901	367.962	315.896	696.451	382.9	485.913	461.424	593.334	534.227	506.46	644.124	591.625	645.768	547.682	563.825	1.43898	0.171755	1.46079	0.0219826	1.60165	0.0101279	1.6155	0.00491523
Y273	DYRK1B_Q9Y463_273_Y	LGQRIYQyIQSRFYR	DYRK1B	Q9Y463	Dual specificity tyrosine-phosphorylation-regulated kinase 1B__	IYQyIQSR	403.901	367.962	315.896	696.451	382.9	485.913	461.424	593.334	534.227	506.46	644.124	591.625	645.768	547.682	563.825	1.43898	0.171755	1.46079	0.0219826	1.60165	0.0101279	1.6155	0.00491523
Y141	EEF1A1P5_Q5VTE0_141_Y	REHALLAyTLGVKQL	EEF1A1P5	Q5VTE0	Putative elongation factor 1-alpha-like 3__	EHALLAyTLGVK	5.92834	3.59962	0.509158	4.78607	5.14129	2.64032	2.11801	3.62052	4.94039	2.69932	0.993362	1.09938	7.01295	1.56353	2.58635	1.25212	0.655558	1.06394	0.909557	0.477434	0.352611	1.11215	0.87797
Y162	EEF1A1P5_Q5VTE0_162_Y	MDSTEPPySQKRYEE	EEF1A1P5	Q5VTE0	Putative elongation factor 1-alpha-like 3__	MDSTEPPySQK	6.12166	5.51942	7.4919	1.08073	3.5399	3.67759	3.63088	5.8618	3.32526	5.62359	2.98009	1.09938	2.40169	7.37092	5.86903	0.433713	0.0244341	0.66994	0.100585	0.507138	0.0938249	0.817522	0.502994
Y177	EEF1A1P5_Q5VTE0_177_Y	IVKEVSTyIKKIGYN	EEF1A1P5	Q5VTE0	Putative elongation factor 1-alpha-like 3__	EVSTyIK	31.2527	36.5562	35.5683	10.6529	26.2121	26.2146	22.9956	19.3094	19.9516	20.8073	11.3527	6.43924	15.1787	3.87159	25.6646	0.610189	0.0688843	0.602228	0.00231118	0.373383	0.00879199	0.432541	0.0396132
Y254	EEF1A1P5_Q5VTE0_254_Y	RLPLQDVyKIGGIGT	EEF1A1P5	Q5VTE0	Putative elongation factor 1-alpha-like 3__	LPLQDVyK	28.2241	34.7964	36.5867	18.6811	45.7659	30.7408	38.6285	23.1024	24.702	39.9275	20.5768	13.6638	24.3051	17.4222	27.3557	0.955632	0.866745	0.867737	0.47287	0.744606	0.362678	0.693554	0.0588654
Y29	EEF1A1P5_Q5VTE0_29_Y	TTTGHLIyKCGGIDK	EEF1A1P5	Q5VTE0	Putative elongation factor 1-alpha-like 3__	STTTGHLIyK	17.1406	23.5975	21.8211	9.62361	28.4035	17.5393	26.7273	9.59725	11.8759	14.6213	13.6232	15.2866	9.09442	5.06285	13.2302	0.888221	0.707093	0.770477	0.448742	0.695839	0.0330737	0.437785	0.0182851
Y418	EEF1A1P5_Q5VTE0_418_Y	CVESFSDyPPLGRFA	EEF1A1P5	Q5VTE0	Putative elongation factor 1-alpha-like 3__	SGDAAIVDMVPGKPMCVESFSDyPPLGR	3.22193	1.75982	1.9639	1.13219	0.618079	0.691512	0.739624	0.632154	0.696722	0.824793	1.04066	1.15173	0.704497	4.91395	0.729484	0.351555	0.0362771	0.297812	0.0238459	0.434399	0.048651	0.913943	0.898858
Y86	EEF1A1P5_Q5VTE0_86_Y	KFETSKYyVTIIDAP	EEF1A1P5	Q5VTE0	Putative elongation factor 1-alpha-like 3__	YyVTIIDAPGHR	12.05	7.27924	12.5835	2.26438	7.66979	5.94072	5.14375	5.51698	4.18033	8.21044	2.08133	2.30347	6.43654	3.27596	6.86379	0.497447	0.0825708	0.465051	0.0303745	0.394677	0.0699601	0.519425	0.0655322
Y141	EEF1A1_P68104_141_Y	REHALLAyTLGVKQL	EEF1A1	P68104	Elongation factor 1-alpha 1__	EHALLAyTLGVK	5.92834	3.59962	0.509158	4.78607	5.14129	2.64032	2.11801	3.62052	4.94039	2.69932	0.993362	1.09938	7.01295	1.56353	2.58635	1.25212	0.655558	1.06394	0.909557	0.477434	0.352611	1.11215	0.87797
Y162	EEF1A1_P68104_162_Y	MDSTEPPySQKRYEE	EEF1A1	P68104	Elongation factor 1-alpha 1__	MDSTEPPySQK	6.12166	5.51942	7.4919	1.08073	3.5399	3.67759	3.63088	5.8618	3.32526	5.62359	2.98009	1.09938	2.40169	7.37092	5.86903	0.433713	0.0244341	0.66994	0.100585	0.507138	0.0938249	0.817522	0.502994
Y177	EEF1A1_P68104_177_Y	IVKEVSTyIKKIGYN	EEF1A1	P68104	Elongation factor 1-alpha 1__	EVSTyIK	31.2527	36.5562	35.5683	10.6529	26.2121	26.2146	22.9956	19.3094	19.9516	20.8073	11.3527	6.43924	15.1787	3.87159	25.6646	0.610189	0.0688843	0.602228	0.00231118	0.373383	0.00879199	0.432541	0.0396132
Y254	EEF1A1_P68104_254_Y	RLPLQDVyKIGGIGT	EEF1A1	P68104	Elongation factor 1-alpha 1__	LPLQDVyK	28.2241	34.7964	36.5867	18.6811	45.7659	30.7408	38.6285	23.1024	24.702	39.9275	20.5768	13.6638	24.3051	17.4222	27.3557	0.955632	0.866745	0.867737	0.47287	0.744606	0.362678	0.693554	0.0588654
Y29	EEF1A1_P68104_29_Y	TTTGHLIyKCGGIDK	EEF1A1	P68104	Elongation factor 1-alpha 1__	STTTGHLIyK	17.1406	23.5975	21.8211	9.62361	28.4035	17.5393	26.7273	9.59725	11.8759	14.6213	13.6232	15.2866	9.09442	5.06285	13.2302	0.888221	0.707093	0.770477	0.448742	0.695839	0.0330737	0.437785	0.0182851
Y418	EEF1A1_P68104_418_Y	CVESFSDyPPLGRFA	EEF1A1	P68104	Elongation factor 1-alpha 1__	SGDAAIVDMVPGKPMCVESFSDyPPLGR	3.22193	1.75982	1.9639	1.13219	0.618079	0.691512	0.739624	0.632154	0.696722	0.824793	1.04066	1.15173	0.704497	4.91395	0.729484	0.351555	0.0362771	0.297812	0.0238459	0.434399	0.048651	0.913943	0.898858
Y86	EEF1A1_P68104_86_Y	KFETSKYyVTIIDAP	EEF1A1	P68104	Elongation factor 1-alpha 1__	YyVTIIDAPGHR	12.05	7.27924	12.5835	2.26438	7.66979	5.94072	5.14375	5.51698	4.18033	8.21044	2.08133	2.30347	6.43654	3.27596	6.86379	0.497447	0.0825708	0.465051	0.0303745	0.394677	0.0699601	0.519425	0.0655322
Y141	EEF1A2_Q05639_141_Y	REHALLAyTLGVKQL	EEF1A2	Q05639	Elongation factor 1-alpha 2__	EHALLAyTLGVK	5.92834	3.59962	0.509158	4.78607	5.14129	2.64032	2.11801	3.62052	4.94039	2.69932	0.993362	1.09938	7.01295	1.56353	2.58635	1.25212	0.655558	1.06394	0.909557	0.477434	0.352611	1.11215	0.87797
Y254	EEF1A2_Q05639_254_Y	RLPLQDVyKIGGIGT	EEF1A2	Q05639	Elongation factor 1-alpha 2__	LPLQDVyK	28.2241	34.7964	36.5867	18.6811	45.7659	30.7408	38.6285	23.1024	24.702	39.9275	20.5768	13.6638	24.3051	17.4222	27.3557	0.955632	0.866745	0.867737	0.47287	0.744606	0.362678	0.693554	0.0588654
Y29	EEF1A2_Q05639_29_Y	TTTGHLIyKCGGIDK	EEF1A2	Q05639	Elongation factor 1-alpha 2__	STTTGHLIyK	17.1406	23.5975	21.8211	9.62361	28.4035	17.5393	26.7273	9.59725	11.8759	14.6213	13.6232	15.2866	9.09442	5.06285	13.2302	0.888221	0.707093	0.770477	0.448742	0.695839	0.0330737	0.437785	0.0182851
Y126	EEF1B2_P24534_126_Y	REERLAQyESKKAKK	EEF1B2	P24534	Elongation factor 1-beta__	LAQyESK	4.25294	3.35965	4.29148	0.926337	2.5285	5.09204	4.13517	3.62052	4.75038	0.674831	4.39917	2.82698	4.89946	1.34017	2.7853	0.717979	0.421517	1.05057	0.67637	0.663721	0.299938	0.758138	0.423393
Y18	EEF1B2_P24534_18_Y	GLQVLNDyLADKSYI	EEF1B2	P24534	Elongation factor 1-beta__	SPAGLQVLNDyLADK	3.47968	0.693261	3.20042	1.33804	2.69707	0.817241	3.73174	0.747092	2.94523	0.974755	1.22988	1.36114	0.832587	1.9358	2.58635	0.658092	0.467681	1.00688	0.989925	0.483602	0.22836	0.726227	0.546693
Y232	EEF2_P13639_232_Y	LKQFAEMyVAKFAAK	EEF2	P13639	Elongation factor 2__	QFAEMyVAK	15.6586	20.2379	25.8216	5.71241	14.4968	13.2016	13.0107	11.2926	10.0708	8.09797	3.40581	1.25644	8.06969	1.78689	11.937	0.541345	0.0785743	0.556953	0.0407852	0.20675	0.0102102	0.353115	0.0331536
Y397	EEF2_P13639_397_Y	PKGPLMMyISKMVPT	EEF2	P13639	Elongation factor 2__	GPLMMyISK	21.3936	24.3975	39.4961	8.33703	26.0436	16.6906	18.5578	13.7925	14.4411	14.2839	9.22407	4.29283	14.7944	6.1052	17.4082	0.598815	0.207082	0.548633	0.0912416	0.325967	0.0383428	0.449162	0.0754222
Y671	EEF2_P13639_671_Y	DITKGVQyLNEIKDS	EEF2	P13639	Elongation factor 2__	GVQyLNEIK	3.41524	6.47932	5.81895	1.18365	4.88844	5.09204	4.23603	1.98267	3.04024	0.862283	1.08797	1.20409	0.73652	1.71244	0.762643	0.71048	0.390126	0.589234	0.131149	0.200741	0.0110691	0.204385	0.0133537
Y730	EEF2_P13639_730_Y	PTARRCLyASVLTAQ	EEF2	P13639	Elongation factor 2__	CLyASVLTAQPR	1.61096	0.47995	0.436421	0.926337	0.505701	0.565782	0.605147	0.517217	0.570045	0.674831	0.851453	0.942328	0.576407	1.34017	1.79055	0.790486	0.68638	0.669643	0.510086	0.976766	0.962609	1.46681	0.493806
Y787	EEF2_P13639_787_Y	PMFVVKAyLPVNESF	EEF2	P13639	Elongation factor 2__	AyLPVNESFGFTADLR	0.45107	1.67982	0.509158	1.08073	0.589984	0.660079	0.706005	0.60342	0.665053	0.787302	0.993362	1.09938	0.672474	1.56353	0.696326	0.88286	0.821749	0.747895	0.609863	1.09091	0.855021	1.11071	0.853884
Y83	EFHD2_Q96C19_83_Y	SRRVFNPyTEFKEFS	EFHD2	Q96C19	EF-hand domain-containing protein D2__	VFNPyTEFK	4.96177	5.03947	5.74621	3.55096	4.63559	4.52626	4.84118	7.49965	6.17549	7.76055	6.95353	6.59629	4.03485	9.60453	6.56536	0.807293	0.0762585	1.17583	0.316541	1.35326	0.0120585	1.28305	0.413403
Y304	EFNB2_P52799_304_Y	DSVFCPHyEKVSGDY	EFNB2	P52799	Ephrin-B2__	TADSVFCPHyEK	5.79947	7.19925	5.01885	13.1231	6.06841	8.20384	7.66519	7.32724	6.55552	8.21044	10.5013	9.58033	10.7596	12.2849	8.55486	1.52048	0.225585	1.19594	0.176276	1.57025	0.0205591	1.75381	0.0227027
Y1110	EGFR_P00533_1110_Y	GSVQNPVyHNQPLNP	EGFR	P00533	Epidermal growth factor receptor__	RPAGSVQNPVyHNQPLNPAPSR	1.35321	0.559942	0.509158	1.08073	0.589984	0.660079	0.706005	0.60342	0.665053	0.787302	3.68963	1.09938	3.74664	1.56353	0.696326	0.962219	0.92712	0.815122	0.615959	2.30206	0.334788	2.47966	0.275958
Y727	EGFR_P00533_727_Y	SGAFGTVyKGLWIPE	EGFR	P00533	Epidermal growth factor receptor__	VLGSGAFGTVyK	1.6754	4.07957	4.07327	4.32291	3.28705	3.86618	2.52145	2.58609	3.13525	2.92427	1.18257	4.24047	0.800565	1.86134	5.47113	1.16767	0.555383	0.838684	0.556049	0.849319	0.700409	0.827517	0.745487
Y106	EIF1AX_P47813_106_Y	EARSLKAyGELPEHA	EIF1AX	P47813	Eukaryotic translation initiation factor 1A, X-chromosomal__	AyGELPEHAK	3.54412	5.83939	4.43695	1.85267	3.0342	4.33767	1.21029	4.39635	1.14009	4.3864	5.53444	5.65397	4.51519	2.68033	4.37691	0.667455	0.193193	0.48817	0.135712	1.12694	0.49548	0.83734	0.447775
Y106	EIF1AY_O14602_106_Y	EARSLKAyGELPEHA	EIF1AY	O14602	Eukaryotic translation initiation factor 1A, Y-chromosomal__	AyGELPEHAK	3.54412	5.83939	4.43695	1.85267	3.0342	4.33767	1.21029	4.39635	1.14009	4.3864	5.53444	5.65397	4.51519	2.68033	4.37691	0.667455	0.193193	0.48817	0.135712	1.12694	0.49548	0.83734	0.447775
Y72	EIF3A_Q14152_72_Y	HLAKEGLyQYKNICQ	EIF3A	Q14152	Eukaryotic translation initiation factor 3 subunit A__	EGLyQYK	1.99759	2.07978	1.382	0.9778	0.533795	2.35743	0.638766	0.545952	0.601715	0.712321	3.68963	0.994679	0.608429	1.41462	0.630009	0.708694	0.420832	0.327223	0.00526113	0.988508	0.983899	0.485964	0.0533254
Y30	EIF3D_O15371_30_Y	EQFRDMPyQPFSKGD	EIF3D	O15371	Eukaryotic translation initiation factor 3 subunit D__	DMPyQPFSK	5.09064	5.51942	3.70958	1.28658	4.71987	4.62056	2.52145	2.24127	3.99032	5.62359	1.18257	6.28218	4.61125	1.86134	3.28268	0.742128	0.381695	0.611261	0.0734799	0.914013	0.820262	0.681251	0.189502
Y256	EIF3E_P60228_256_Y	MCPHILRyLTTAVIT	EIF3E	P60228	Eukaryotic translation initiation factor 3 subunit E__	yLTTAVITNK	5.0262	4.71951	3.20042	4.16852	3.28705	3.96048	2.82402	3.0171	4.46535	2.92427	1.22988	1.36114	2.88203	1.9358	4.87428	0.881812	0.459621	0.796104	0.314752	0.426018	0.0342184	0.748649	0.353255
Y467	EIF3L_Q9Y262_467_Y	IRSFLKLyTTMPVAK	EIF3L	Q9Y262	Eukaryotic translation initiation factor 3 subunit L__	LyTTMPVAK	17.1406	23.4376	18.4024	16.8285	20.7337	18.7651	22.8947	21.6369	18.1464	19.5701	26.8208	21.2024	17.6765	26.8033	18.005	0.955014	0.711849	1.06269	0.63342	1.14603	0.381077	1.05941	0.758927
Y197	EIF4A1_P60842_197_Y	RGFKDQIyDIFQKLN	EIF4A1	P60842	Eukaryotic initiation factor 4A-I__	DQIyDIFQK	3.28636	4.07957	2.83674	0.874874	0.477606	2.73461	0.571528	0.488483	0.538376	0.63734	0.80415	0.889976	1.63315	1.26571	0.563693	0.40059	0.0602062	0.156664	0.00140429	0.228515	0.00210545	0.339377	0.00944461
Y50	EIF4A1_P60842_50_Y	LLRGIYAyGFEKPSA	EIF4A1	P60842	Eukaryotic initiation factor 4A-I__	GIYAyGFEKPSAIQQR	24.4866	28.317	29.7494	10.1897	24.7793	15.0875	22.2896	14.9993	18.9065	15.5211	10.3593	10.5227	14.6984	11.8381	22.2824	0.606356	0.0766048	0.680719	0.0287384	0.440966	0.0026424	0.591364	0.0322111
Y70	EIF4A1_P60842_70_Y	ILPCIKGyDVIAQAQ	EIF4A1	P60842	Eukaryotic initiation factor 4A-I__	GyDVIAQAQSGTGK	11.0834	13.3586	13.0199	6.94753	11.1254	11.3156	11.0944	7.67206	10.6408	13.1592	12.6299	9.58033	10.2793	3.35042	7.26169	0.784491	0.166184	0.784991	0.105113	0.944144	0.625533	0.557671	0.0602682
Y51	EIF4A2_Q14240_51_Y	LLRGIYAyGFEKPSA	EIF4A2	Q14240	Eukaryotic initiation factor 4A-II__	GIYAyGFEKPSAIQQR	24.4866	28.317	29.7494	10.1897	24.7793	15.0875	22.2896	14.9993	18.9065	15.5211	10.3593	10.5227	14.6984	11.8381	22.2824	0.606356	0.0766048	0.680719	0.0287384	0.440966	0.0026424	0.591364	0.0322111
Y71	EIF4A2_Q14240_71_Y	IIPCIKGyDVIAQAQ	EIF4A2	Q14240	Eukaryotic initiation factor 4A-II__	GyDVIAQAQSGTGK	11.0834	13.3586	13.0199	6.94753	11.1254	11.3156	11.0944	7.67206	10.6408	13.1592	12.6299	9.58033	10.2793	3.35042	7.26169	0.784491	0.166184	0.784991	0.105113	0.944144	0.625533	0.557671	0.0602682
Y56	EIF4A3_P38919_56_Y	LLRGIYAyGFEKPSA	EIF4A3	P38919	Eukaryotic initiation factor 4A-III__	GIYAyGFEKPSAIQQR	24.4866	28.317	29.7494	10.1897	24.7793	15.0875	22.2896	14.9993	18.9065	15.5211	10.3593	10.5227	14.6984	11.8381	22.2824	0.606356	0.0766048	0.680719	0.0287384	0.440966	0.0026424	0.591364	0.0322111
S1231	EIF4G1_Q04637_1231_S	EAALPPVsPLKAALS	EIF4G1	Q04637	Eukaryotic translation initiation factor 4 gamma 1__	EAALPPVsPLK	1.48209	0.533278	0.484913	1.02926	1.68567	0.628647	0.672385	0.574686	0.633384	0.749812	0.946059	5.96808	8.06969	1.48907	0.663168	1.33728	0.564036	0.752097	0.560514	3.06524	0.378124	4.08831	0.337767
Y29	EIF4G2_P78344_29_Y	SRGAPQHyPKTAGNS	EIF4G2	P78344	Eukaryotic translation initiation factor 4 gamma 2__	GAPQHyPK	3.02861	2.23977	3.56411	4.94046	3.70847	3.2061	4.74032	3.44812	6.36551	3.48662	1.04066	5.1828	2.11349	1.63798	2.98425	1.34221	0.192181	1.64777	0.108921	1.09936	0.828106	0.762607	0.273238
S495	EIF4G3_O43432_495_S	QNLNSRRsPVPAQIA	EIF4G3	O43432	Eukaryotic translation initiation factor 4 gamma 3__	RsPVPAQIAITVPK	2.77086	3.35965	0.460667	0.9778	3.37134	3.67759	3.53002	3.44812	3.89531	2.13696	6.95353	13.0355	8.55003	1.41462	3.78006	1.2178	0.71691	1.6497	0.18608	3.35691	0.188996	2.08532	0.354162
Y86	EIF4H_Q15056_86_Y	DKFKGFCyVEFDEVD	EIF4H	Q15056	Eukaryotic translation initiation factor 4H__	GFCyVEFDEVDSLK	0.472549	0.586606	0.533404	1.13219	3.45562	2.07454	2.72316	3.70672	3.13525	0.824793	1.04066	1.15173	0.704497	1.63798	0.729484	4.18342	0.0666406	6.00614	0.000757047	1.89455	0.00945114	1.92895	0.185567
Y717	ELMO2_Q96JJ3_717_Y	PSSYDFVyHY-	ELMO2	Q96JJ3	Engulfment and cell motility protein 2__	EPSSYDFVyHYG	7.79706	5.91938	5.38253	10.8073	5.39414	8.58103	11.0944	13.4476	10.9259	6.41089	8.79835	7.53862	6.05227	13.1783	7.06274	1.29758	0.335729	1.85706	0.00757306	1.19105	0.293061	1.37669	0.363989
Y76	ELOC_Q15369_76_Y	VLSKVCMyFTYKVRY	ELOC	Q15369	Elongin-C__	VCMyFTYK	2.77086	2.95969	1.81842	4.78607	3.28705	0.691512	0.739624	0.632154	0.696722	2.47438	1.04066	1.15173	0.704497	1.63798	2.98425	1.16104	0.761518	0.274011	0.00673356	0.6182	0.17318	0.705623	0.37926
Y85	EMD_P50402_85_Y	KKEDALLyQSKGYND	EMD	P50402	Emerin__	KEDALLyQSK	6.25054	7.91917	8.51022	6.17558	4.71987	7.26087	3.73174	6.46522	6.17549	6.52336	3.83154	1.41349	3.65058	6.9242	7.36116	0.800546	0.206008	0.721892	0.128464	0.51889	0.0885891	0.790829	0.307178
Y222	EMG1_Q92979_222_Y	KMVSISNyPLSAALT	EMG1	Q92979	Ribosomal RNA small subunit methyltransferase NEP1__	MVSISNyPLSAALTCAK	1.48209	0.613269	2.764	1.18365	0.646173	2.82891	2.52145	0.660889	0.728391	0.862283	1.08797	1.20409	0.73652	1.71244	0.762643	0.958713	0.944719	0.804783	0.735399	0.649127	0.419806	0.660911	0.477897
Y61	EMG1_Q92979_61_Y	TVKVGKTyELLNCDK	EMG1	Q92979	Ribosomal RNA small subunit methyltransferase NEP1__	VGKTyELLNCDK	6.76604	4.95948	4.7279	5.40363	7.07981	9.05252	5.44632	9.39611	7.88563	3.82404	6.52781	7.22451	6.53261	10.0513	7.06274	1.3089	0.242268	1.38136	0.187923	1.06825	0.774451	1.43719	0.13222
Y189	ENO1_P06733_189_Y	MRIGAEVyHNLKNVI	ENO1	P06733	Alpha-enolase__	IGAEVyHNLK	6.95936	6.7193	10.6923	1.64682	8.34406	5.09204	5.44632	6.63762	3.04024	8.54785	1.51369	1.67525	4.99552	2.38252	7.46064	0.618889	0.253338	0.620582	0.137876	0.481589	0.187369	0.608867	0.178611
Y257	ENO1_P06733_257_Y	EFFRSGKyDLDFKSP	ENO1	P06733	Alpha-enolase__	SGKyDLDFK	12.9521	17.4382	18.257	3.39657	24.4422	10.7499	13.2124	4.22394	7.31558	10.3474	1.04066	3.92637	4.13091	1.63798	6.56536	0.793234	0.627166	0.508804	0.0625448	0.314805	0.025706	0.253544	0.0051284
Y270	ENO1_P06733_270_Y	SPDDPSRyISPDQLA	ENO1	P06733	Alpha-enolase__	yISPDQLADLYK	6.37941	9.99896	9.38306	0.9778	5.64699	6.69509	6.15233	5.948	1.80514	0.712321	0.898756	0.994679	5.28373	1.41462	5.57061	0.517047	0.117303	0.539779	0.0936718	0.10115	0.0023331	0.476253	0.0615239
Y280	ENO1_P06733_280_Y	PDQLADLyKSFIKDY	ENO1	P06733	Alpha-enolase__	YISPDQLADLyK	7.79706	9.11905	10.9833	1.28658	8.00693	5.75212	5.44632	2.15507	5.70045	7.31066	1.18257	5.96808	3.84271	1.86134	5.27218	0.539281	0.120836	0.476779	0.0295873	0.518337	0.0972255	0.393422	0.0140588
Y44	ENO1_P06733_44_Y	SGASTGIyEALELRD	ENO1	P06733	Alpha-enolase__	AAVPSGASTGIyEALELR	3.86631	5.99937	7.20095	2.16145	6.40554	2.79748	2.68954	4.99977	3.10358	7.76055	4.7776	4.50223	1.34495	7.29646	1.39265	0.665888	0.311532	0.632397	0.158167	0.998462	0.995404	0.587934	0.347341
Y44	ENO2_P09104_44_Y	SGASTGIyEALELRD	ENO2	P09104	Gamma-enolase__	AAVPSGASTGIyEALELR	3.86631	5.99937	7.20095	2.16145	6.40554	2.79748	2.68954	4.99977	3.10358	7.76055	4.7776	4.50223	1.34495	7.29646	1.39265	0.665888	0.311532	0.632397	0.158167	0.998462	0.995404	0.587934	0.347341
Y44	ENO3_P13929_44_Y	SGASTGIyEALELRD	ENO3	P13929	Beta-enolase__	AAVPSGASTGIyEALELR	3.86631	5.99937	7.20095	2.16145	6.40554	2.79748	2.68954	4.99977	3.10358	7.76055	4.7776	4.50223	1.34495	7.29646	1.39265	0.665888	0.311532	0.632397	0.158167	0.998462	0.995404	0.587934	0.347341
S67	ENSA_O43768_67_S	KGQKYFDsGDYNMAK	ENSA	O43768	Alpha-endosulfine__	YFDsGDYNMAK	1.35321	4.39954	2.25484	1.08073	0.589984	0.660079	2.52145	2.9309	2.18517	3.48662	6.10208	12.8785	12.4888	5.58403	2.18845	0.291073	0.107847	0.953785	0.90076	2.80574	0.176554	2.53026	0.266053
Y88	EPB41L2_O43491_88_Y	WLKKQKSyTLVVAKD	EPB41L2	O43491	Band 4.1-like protein 2__	SyTLVVAK	1.54652	0.639933	0.581895	1.23512	2.10709	0.754377	2.42059	2.49988	0.76006	0.899774	3.83154	1.25644	3.65058	1.78689	4.07848	1.47979	0.429515	2.05196	0.208193	2.16293	0.332808	3.43741	0.0431477
Y575	EPHA2_P29317_575_Y	RQSPEDVyFSKSEQL	EPHA2	P29317	Ephrin type-A receptor 2__	QSPEDVyFSK	9.27915	11.1188	8.0738	9.10898	8.00693	13.5788	7.76605	8.62029	8.55068	7.42314	5.39254	11.1509	12.4888	7.81764	7.95801	1.07808	0.719183	0.875851	0.272493	0.841767	0.474499	0.992719	0.970752
Y588	EPHA2_P29317_588_Y	QLKPLKTyVDPHTYE	EPHA2	P29317	Ephrin type-A receptor 2__	TyVDPHTYEDPNQAVLK	7.34599	8.15915	6.25537	25.3199	5.70318	14.2389	9.0772	15.0855	9.97579	10.1225	13.6232	17.9042	17.9647	29.4837	11.5391	2.08001	0.24168	1.56883	0.101894	1.91401	0.0458516	2.71076	0.0784285
Y628	EPHA2_P29317_628_Y	AGEFGEVyKGMLKTS	EPHA2	P29317	Ephrin type-A receptor 2__	VIGAGEFGEVyK, VIGAGEFGEVyKGMLK	9.5369	5.43943	4.36421	6.79314	4.86035	6.5065	11.0944	6.72382	8.64569	8.88527	6.10208	4.65929	4.19496	12.5082	4.5427	0.93896	0.827011	1.36831	0.305129	1.01583	0.961861	1.09851	0.849544
T771	EPHA2_P29317_771_T	LEDDPEAtYTTSGGK	EPHA2	P29317	Ephrin type-A receptor 2__	VLEDDPEAtYTTSGGK	45.4292	47.835	40.4417	92.0161	58.1556	65.3479	77.2571	63.8763	81.6115	77.1556	91.5312	95.1751	53.2215	99.8424	56.0045	1.61189	0.0606481	1.66593	0.00674526	1.97345	0.00184018	1.56364	0.174938
Y772	EPHA2_P29317_772_Y	EDDPEATyTTSGGKI	EPHA2	P29317	Ephrin type-A receptor 2__	VLEDDPEATyTTSGGK	6.44385	3.51963	5.38253	4.94046	7.07981	6.88369	6.4549	9.99953	6.74554	1.79955	4.54108	6.12513	7.68542	7.14756	8.05749	1.23185	0.339265	1.51179	0.139377	0.812313	0.563249	1.49162	0.0482527
Y930	EPHA2_P29317_930_Y	EHFMAAGyTAIEKVV	EPHA2	P29317	Ephrin type-A receptor 2__	MQQYTEHFMAAGyTAIEK	3.54412	4.07957	5.09158	7.10192	6.82696	5.18634	7.76605	6.37901	5.98548	5.06123	6.3859	9.73739	8.45396	8.48772	6.86379	1.50333	0.0467723	1.58318	0.0247966	1.66607	0.125984	1.8722	0.0062315
Y960	EPHA2_P29317_960_Y	GHQKRIAySLLGLKD	EPHA2	P29317	Ephrin type-A receptor 2__	IAySLLGLK	0	0	0	0	0	0	0	0	0	0	0	0	0	0	0	#DIV/0!	#DIV/0!	#DIV/0!	#DIV/0!	#DIV/0!	#DIV/0!	#DIV/0!	#DIV/0!
Y779	EPHA3_P29320_779_Y	EDDPEAAyTTRGGKI	EPHA3	P29320	Ephrin type-A receptor 3__	VLEDDPEAAyTTR	2.19091	1.9198	0.484913	3.08779	2.5285	0.628647	2.31973	0.574686	2.4702	0.749812	0.946059	1.04703	2.78597	1.48907	0.663168	1.35889	0.579636	1.16733	0.766472	0.596851	0.313767	1.07455	0.895154
Y779	EPHA4_P54764_779_Y	EDDPEAAyTTRGGKI	EPHA4	P54764	Ephrin type-A receptor 4__	VLEDDPEAAyTTR	2.19091	1.9198	0.484913	3.08779	2.5285	0.628647	2.31973	0.574686	2.4702	0.749812	0.946059	1.04703	2.78597	1.48907	0.663168	1.35889	0.579636	1.16733	0.766472	0.596851	0.313767	1.07455	0.895154
Y833	EPHA5_P54756_833_Y	EDDPEAAyTTRGGKI	EPHA5	P54756	Ephrin type-A receptor 5__	VLEDDPEAAyTTR	2.19091	1.9198	0.484913	3.08779	2.5285	0.628647	2.31973	0.574686	2.4702	0.749812	0.946059	1.04703	2.78597	1.48907	0.663168	1.35889	0.579636	1.16733	0.766472	0.596851	0.313767	1.07455	0.895154
Y634	EPHB1_P54762_634_Y	AGEFGEVyKGRLKLP	EPHB1	P54762	Ephrin type-B receptor 1__	VIGAGEFGEVyK	2.83529	1.83981	1.67295	3.24218	0.56189	3.3004	3.02573	2.24127	2.94523	4.49887	2.83818	1.04703	0.640452	6.25411	0.663168	1.11916	0.808404	1.29366	0.230869	1.32073	0.557083	1.19056	0.8425
Y608	EPHB3_P54753_608_Y	IAPGMKVyIDPFTYE	EPHB3	P54753	Ephrin type-B receptor 3__	VyIDPFTYEDPNEAVR	1.54652	0.559942	0.509158	1.08073	0.589984	4.71485	3.32831	1.81026	2.4702	0.787302	0.993362	3.92637	3.07417	1.56353	2.18845	2.44132	0.40272	2.90897	0.0398145	2.1819	0.389457	2.60976	0.0641887
Y590	EPHB4_P54760_590_Y	IGHGTKVyIDPFTYE	EPHB4	P54760	Ephrin type-B receptor 4__	VyIDPFTYEDPNEAVR	1.54652	0.559942	0.509158	1.08073	0.589984	4.71485	3.32831	1.81026	2.4702	0.787302	0.993362	3.92637	3.07417	1.56353	2.18845	2.44132	0.40272	2.90897	0.0398145	2.1819	0.389457	2.60976	0.0641887
Y614	EPHB4_P54760_614_Y	AKEIDVSyVKIEEVI	EPHB4	P54760	Ephrin type-B receptor 4__	EIDVSyVK	6.89492	5.83939	4.29148	10.9617	6.06841	7.92095	8.77463	7.58585	8.45567	9.67257	4.8249	11.622	9.51071	10.498	5.96851	1.46549	0.177093	1.45756	0.0359156	1.53411	0.232734	1.52576	0.130027
Y987	EPHB4_P54760_987_Y	TGGPAPQy-	EPHB4	P54760	Ephrin type-B receptor 4__	SQAKPGTPGGTGGPAPQy	2.57754	2.95969	2.18211	4.63168	5.73127	3.01751	4.94203	5.51698	3.32526	6.74831	3.2639	5.33986	6.24441	1.71244	3.38216	1.73337	0.0826759	1.78568	0.0434415	1.98878	0.0701105	1.46891	0.419502
Y101	EPN1_Q9Y6I3_101_Y	QQCKENMyAVQTLKD	EPN1	Q9Y6I3	Epsin-1__	ENMyAVQTLK	3.47968	4.23956	2.764	9.57215	3.5399	4.62056	4.03431	3.44812	5.0354	2.81179	1.18257	1.30879	5.47586	1.86134	3.28268	1.69152	0.273482	1.19408	0.341938	0.505869	0.0627138	1.01303	0.969896
Y678	EPS8L2_Q9H6S3_678_Y	GEEGVRVySQLTMQK	EPS8L2	Q9H6S3	Epidermal growth factor receptor kinase substrate 8-like protein 2__	VySQLTMQK	3.86631	4.31955	5.74621	7.10192	4.55131	4.71485	4.63946	4.39635	4.56036	3.82404	4.25727	10.2085	7.58935	7.37092	4.27743	1.17485	0.462408	0.97589	0.854079	1.31278	0.533835	1.38082	0.217707
Y464	ERAP1_Q9NZ08_464_Y	FKSGIVQyLQKHSYK	ERAP1	Q9NZ08	Endoplasmic reticulum aminopeptidase 1__	SGIVQyLQK	8.18369	5.06614	5.09158	2.36731	5.22557	3.01751	1.54649	2.58609	1.45678	5.84853	2.17594	2.40817	1.47304	3.42487	3.87953	0.578494	0.128667	0.30474	0.0178977	0.568803	0.169509	0.478559	0.0662127
Y735	ERBB2_P04626_735_Y	SGAFGTVyKGIWIPD	ERBB2	P04626	Receptor tyrosine-protein kinase erbB-2__	VLGSGAFGTVyK	1.6754	4.07957	4.07327	4.32291	3.28705	3.86618	2.52145	2.58609	3.13525	2.92427	1.18257	4.24047	0.800565	1.86134	5.47113	1.16767	0.555383	0.838684	0.556049	0.849319	0.700409	0.827517	0.745487
Y733	ERBB4_Q15303_733_Y	SGAFGTVyKGIWVPE	ERBB4	Q15303	Receptor tyrosine-protein kinase erbB-4__	VLGSGAFGTVyK	1.6754	4.07957	4.07327	4.32291	3.28705	3.86618	2.52145	2.58609	3.13525	2.92427	1.18257	4.24047	0.800565	1.86134	5.47113	1.16767	0.555383	0.838684	0.556049	0.849319	0.700409	0.827517	0.745487
Y1042	ERBIN_Q96RT1_1042_Y	NVRANTAyHLHQRLG	ERBIN	Q96RT1	Erbin__	ANTAyHLHQR	0.515508	0.639933	2.54579	4.94046	2.0228	0.754377	3.42917	0.689623	2.5652	3.82404	1.13527	5.1828	0.768542	6.47747	0.795801	2.08515	0.393897	1.80588	0.393976	2.7402	0.189216	2.17274	0.511231
Y1104	ERBIN_Q96RT1_1104_Y	AQIPEGDyLSYREFH	ERBIN	Q96RT1	Erbin__	AQIPEGDyLSYR	3.09305	0.47995	2.40032	0.926337	2.5285	2.82891	2.42059	0.517217	2.09017	0.674831	0.851453	0.942328	0.576407	4.0205	0.596851	1.05197	0.92096	0.841739	0.76334	0.413273	0.211171	0.869493	0.86041
Y884	ERBIN_Q96RT1_884_Y	EIGGLKIyDILSDNG	ERBIN	Q96RT1	Erbin__	IyDILSDNGPQQPSTTVK	0.45107	0.559942	0.509158	3.24218	0.589984	0.660079	2.92488	1.89646	0.665053	0.787302	0.993362	1.09938	0.672474	1.56353	0.696326	2.95509	0.319934	3.60907	0.113297	1.89455	0.00945123	1.92895	0.185568
S967	ERBIN_Q96RT1_967_S	GPTSGPQsAPQIYGP	ERBIN	Q96RT1	Erbin__	GPTSGPQsAPQIYGPPQYNIQYSSSAAVK	5.21952	4.39954	1.9639	4.78607	4.97272	2.73461	4.43774	3.1033	5.13041	3.93651	0.898756	2.98404	2.11349	1.41462	5.67008	1.0786	0.814668	1.09397	0.767064	0.67507	0.397921	0.794114	0.653352
T78	ERH_P84090_78_T	VYRADTQtYQPYNKD	ERH	P84090	Enhancer of rudimentary homolog__	ADTQtYQPYNK	16.3674	13.6786	15.493	5.09485	10.704	13.4845	11.0944	9.48232	8.8357	10.2349	3.40581	3.61226	14.4102	1.71244	19.0992	0.643039	0.104705	0.645873	0.00661871	0.378861	0.0166185	0.773443	0.54845
Y82	ERH_P84090_82_Y	DTQTYQPyNKDWIKE	ERH	P84090	Enhancer of rudimentary homolog__	ADTQTYQPyNK	10.8257	7.51922	6.91001	4.01413	8.17549	7.07228	8.57291	6.55142	9.31074	9.33516	6.66972	1.36114	6.72474	1.9358	11.0417	0.762699	0.315025	0.967537	0.861537	0.687629	0.375683	0.780134	0.557709
Y229	ERLIN2_O94905_229_Y	AQVAEITyGQKVMEK	ERLIN2	O94905	Erlin-2__	VAQVAEITyGQK	4.12407	4.31955	3.41863	3.55096	2.69707	3.2061	0.773243	2.67229	2.66021	0.862283	3.2639	1.20409	2.49776	1.71244	2.68583	0.796993	0.0954165	0.51472	0.0493167	0.449348	0.0526056	0.581342	0.0149613
Y47	ERP29_P30040_47_Y	PLDTVTFyKVIPKSK	ERP29	P30040	Endoplasmic reticulum resident protein 29__	GALPLDTVTFyK	0.494029	3.51963	6.54632	1.18365	4.12989	2.16883	2.82402	2.06887	0.728391	0.862283	1.08797	1.20409	3.17024	1.71244	0.762643	0.708559	0.626639	0.532319	0.424168	0.298707	0.231192	0.534596	0.433216
Y66	ERP29_P30040_66_Y	KFDTQYPyGEKQDEF	ERP29	P30040	Endoplasmic reticulum resident protein 29__	FDTQYPyGEK	4.89733	3.11967	5.09158	5.09485	3.96132	4.43196	1.07582	5.08597	3.13525	5.73606	4.54108	1.67525	3.17024	2.38252	4.07848	1.02895	0.86693	0.709233	0.389278	0.911799	0.790718	0.734728	0.219105
Y341	ERRFI1_Q9UJM3_341_Y	SPKSLPSyLNGVMPP	ERRFI1	Q9UJM3	ERBB receptor feedback inhibitor 1__	SLPSyLNGVMPPTQSFAPDPK	2.31979	0.533278	0.484913	1.02926	2.0228	0.628647	0.672385	0.574686	3.8003	0.749812	2.83818	1.04703	0.640452	1.48907	0.663168	1.10267	0.883582	1.5121	0.664586	1.38857	0.652096	0.83664	0.798175
T194	ETFB_P38117_194_T	LNEPRYAtLPNIMKA	ETFB	P38117	Electron transfer flavoprotein subunit beta__	YAtLPNIMK	3.02861	2.79971	0.533404	1.13219	2.5285	3.01751	0.739624	2.49988	2.28018	2.58685	1.04066	1.15173	2.11349	1.63798	0.729484	1.04975	0.919159	0.86764	0.786674	0.751249	0.604331	0.704362	0.52173
Y191	EZR_P15311_191_Y	KDNAMLEyLKIAQDL	EZR	P15311	Ezrin__	DNAMLEyLK	4.63957	5.19946	5.81895	2.41877	2.89373	5.46923	5.54718	1.35051	1.48845	3.63659	2.22324	2.46052	3.49046	3.49932	5.50429	0.688577	0.181796	0.535582	0.16255	0.531381	0.0115587	0.797936	0.233133
S385	F2RL1_P55085_385_S	KHSRKSSsYSSSSTT	F2RL1	P55085	Proteinase-activated receptor 2__	SSsYSSSSTTVK	1.86872	0.47995	0.436421	2.77901	3.20277	2.64032	4.13517	4.65496	2.4702	3.93651	3.40581	5.65397	5.18766	1.34017	4.07848	3.09581	0.0176525	4.04307	0.0251328	4.66638	0.0145769	3.80825	0.102641
Y122	FAM129B_Q96TA1_122_Y	AVINSAGyKILTSVD	FAM129B	Q96TA1	Niban-like protein 1__	AVINSAGyK	5.60615	4.15957	5.528	4.47729	5.73127	6.4122	3.42917	2.8447	6.74554	4.27393	1.37179	4.71164	0.928655	2.15916	3.87953	1.08677	0.580243	0.851291	0.591715	0.67723	0.225199	0.455569	0.0467172
Y2269	FASN_P49327_2269_Y	SRLSIPTyGLQCTRA	FASN	P49327	Fatty acid synthase__	LSIPTyGLQCTR	6.63717	7.83918	5.60074	8.64581	6.32126	7.35517	6.25318	10.0857	7.98063	7.19819	8.51453	9.89444	9.70285	16.7521	7.46064	1.11183	0.467416	1.21131	0.332253	1.27544	0.142643	1.68927	0.183645
Y118	FBL_P22087_118_Y	LVPGESVyGEKRVSI	FBL	P22087	rRNA 2'-O-methyltransferase fibrillarin__	NLVPGESVyGEK	3.02861	2.63972	3.05495	4.01413	1.60139	2.64032	4.23603	2.75849	0.601715	2.69932	5.96017	0.994679	0.608429	1.41462	0.630009	0.946415	0.837378	0.8708	0.741785	1.10671	0.842387	0.304135	0.00243352
Y179	FERMT2_Q96AC1_179_Y	TPGSGSIySSPGLYS	FERMT2	Q96AC1	Fermitin family homolog 2__	LDDQSEDEALELEGPLITPGSGSIySSPGLYSK	2.31979	2.8797	1.9639	1.23512	2.5285	4.14907	4.63946	2.8447	0.76006	4.72381	1.13527	4.24047	0.768542	5.36067	3.38216	1.1046	0.791566	1.15088	0.77014	1.40988	0.444684	1.32778	0.594824
Y714	FER_P16591_714_Y	RQEDGGVySSSGLKQ	FER	P16591	Tyrosine-protein kinase Fer__	QEDGGVySSSGLK	5.79947	3.51963	4.87337	8.49142	3.5399	4.14907	2.21887	5.17217	4.27534	6.63583	8.0888	6.28218	4.99552	7.81764	0.729484	1.14007	0.715561	0.822012	0.485371	1.48014	0.0579559	0.954213	0.925085
Y131	FGF10_O15520_131_Y	KAINSNYyLAMNKKG	FGF10	O15520	Fibroblast growth factor 10__	yLAMNK	6.63717	3.59962	4.146	1.49243	4.38274	5.65782	0.974959	4.82736	4.94039	3.26168	1.37179	1.51819	3.45844	2.15916	4.57586	0.80186	0.572318	0.746914	0.491477	0.42771	0.0695794	0.708726	0.297484
Y96	FGF3_P11487_96_Y	RGLFSGRyLAMNKRG	FGF3	P11487	Fibroblast growth factor 3__	yLAMNK	6.63717	3.59962	4.146	1.49243	4.38274	5.65782	0.974959	4.82736	4.94039	3.26168	1.37179	1.51819	3.45844	2.15916	4.57586	0.80186	0.572318	0.746914	0.491477	0.42771	0.0695794	0.708726	0.297484
Y118	FGF7_P21781_118_Y	KGVESEFyLAMNKEG	FGF7	P21781	Fibroblast growth factor 7__	yLAMNK	6.63717	3.59962	4.146	1.49243	4.38274	5.65782	0.974959	4.82736	4.94039	3.26168	1.37179	1.51819	3.45844	2.15916	4.57586	0.80186	0.572318	0.746914	0.491477	0.42771	0.0695794	0.708726	0.297484
Y112	FKBP2_P26885_112_Y	VIPSELGyGERGAPP	FKBP2	P26885	Peptidyl-prolyl cis-trans isomerase FKBP2__	KLVIPSELGyGER	5.3484	4.55952	7.34643	4.78607	6.23697	5.84642	3.42917	3.70672	2.37519	4.27393	1.18257	1.30879	2.88203	1.86134	4.57586	0.977693	0.897578	0.551228	0.0490244	0.392092	0.0555041	0.540109	0.0823002
Y775	FLNA_P21333_775_Y	HPNKVKVyGPGVAKT	FLNA	P21333	Filamin-A__	VyGPGVAK	2.19091	1.75982	3.78232	3.55096	2.35994	3.2061	0.706005	2.24127	0.665053	0.787302	0.993362	3.29815	0.672474	1.56353	2.28793	1.17897	0.551047	0.467128	0.162973	0.656767	0.431711	0.585013	0.238287
S1529	FLNB_O75369_1529_S	ASGPGLSsYGVPASL	FLNB	O75369	Filamin-B__	VTASGPGLSsYGVPASLPVDFAIDAR	3.22193	3.59962	3.27316	7.71947	4.88844	4.62056	4.84118	5.08597	6.36551	1.23719	8.65644	7.22451	5.76407	2.45697	3.28268	1.70668	0.0758416	1.61398	0.0132581	1.69575	0.361678	1.13958	0.663289
Y2061	FLNB_O75369_2061_Y	DGTCKVSyFPTVPGV	FLNB	O75369	Filamin-B__	VSyFPTVPGVYIVSTK	4.70401	4.95948	12.2198	1.08073	5.89984	2.92321	5.44632	4.22394	6.2705	6.86078	4.39917	3.29815	2.01742	1.56353	7.46064	0.452573	0.231851	0.728444	0.47815	0.665261	0.413696	0.504567	0.309565
T2500	FLNB_O75369_2500_T	VTRSSTEtCYSAIPK	FLNB	O75369	Filamin-B__	SSTEtCYSAIPK	7.47487	6.39933	5.89169	0.926337	8.42834	8.20384	5.95061	6.46522	3.70529	3.82404	3.97345	4.86869	3.74664	4.0205	4.27743	0.888324	0.783818	0.815603	0.277504	0.64081	0.0141887	0.609361	0.0063431
Y2573	FLNB_O75369_2573_Y	NQQYNVTyVVKERGD	FLNB	O75369	Filamin-B__	HVGNQQYNVTyVVK	3.3508	6.39933	3.85506	1.33804	2.19137	5.65782	3.93345	3.0171	0.823399	4.49887	3.97345	1.36114	4.32305	1.9358	2.98425	0.675274	0.415587	0.571396	0.214757	0.722773	0.405473	0.67938	0.281592
Y319	FLNB_O75369_319_Y	NKTYSVEyLPKVTGL	FLNB	O75369	Filamin-B__	TYSVEyLPK	3.86631	2.15977	4.80064	2.77901	2.94992	3.58329	2.11801	0.517217	0.570045	0.674831	0.851453	0.942328	2.11349	1.34017	2.58635	0.860115	0.567317	0.296052	0.0530747	0.228011	0.0230628	0.55788	0.135159
Y1068	FLNC_Q14315_1068_Y	DPSKVCAyGPGLKGG	FLNC	Q14315	Filamin-C__	VCAyGPGLK	1.61096	3.19967	5.09158	3.08779	5.05701	2.54602	0.672385	3.1033	0.633384	0.749812	4.39917	1.04703	0.640452	1.48907	2.18845	1.07964	0.845245	0.445261	0.230549	0.62572	0.46822	0.436061	0.166195
Y2683	FLNC_Q14315_2683_Y	KTPCEEVyVKHMGNR	FLNC	Q14315	Filamin-C__	TPCEEVyVK	0.515508	0.639933	1.81842	1.23512	0.674268	2.26313	0.806863	2.15507	3.51528	0.899774	4.11536	1.25644	0.768542	1.78689	0.795801	1.40306	0.556514	2.17805	0.257552	2.1089	0.373829	1.1269	0.82516
Y203	FLOT1_O75955_203_Y	QEKVSAQyLSEIEMA	FLOT1	O75955	Flotillin-1__	VSAQyLSEIEMAK	3.86631	2.47974	3.49137	5.40363	2.61279	4.24337	4.84118	3.79293	6.17549	7.31066	4.39917	4.71164	6.53261	7.81764	4.27743	1.24624	0.424678	1.50544	0.108351	1.66929	0.0958357	1.89355	0.0582392
Y238	FLOT1_O75955_238_Y	RAQADLAyQLQVAKT	FLOT1	O75955	Flotillin-1__	AQADLAyQLQVAK, RAQADLAyQLQVAK	4.4033	6.79929	2.20635	4.889	7.33266	6.3179	7.76605	7.93067	7.22057	8.32291	6.4332	11.1509	8.55003	19.2091	6.96326	1.38263	0.318933	1.70911	0.0777438	1.93207	0.0943084	2.5895	0.155601
Y306	FRS2_Q8WU20_306_Y	PSVNKLVyENINGLS	FRS2	Q8WU20	Fibroblast growth factor receptor substrate 2__	LVyENINGLSIPSASGVR	0.472549	0.586606	0.533404	1.13219	1.85424	0.691512	0.739624	3.44812	0.696722	0.824793	1.04066	1.15173	0.704497	1.63798	0.729484	2.30945	0.110762	3.06705	0.294635	1.89455	0.00945114	1.92895	0.185567
Y230	FSCN1_Q16658_230_Y	FRDCEGRyLAPSGPS	FSCN1	Q16658	Fascin__	yLAPSGPSGTLK	3.673	3.03968	4.07327	1.13219	0.618079	0.691512	2.52145	2.58609	2.75522	2.47438	1.04066	1.15173	0.704497	1.63798	3.48163	0.226385	0.00123024	0.728982	0.0343531	0.432671	0.0206912	0.539972	0.129953
Y301	FSIP2_Q5CZC0_301_Y	LLEKKMAyHLQKMQD	FSIP2	Q5CZC0	Fibrous sheath-interacting protein 2__	AyHLQK	12.2433	11.9987	8.8739	1.44097	9.60831	9.14682	6.25318	5.8618	6.55552	7.42314	3.97345	1.46584	6.14834	2.0847	8.55486	0.609861	0.206881	0.563793	0.0120141	0.388406	0.0296383	0.506944	0.0667994
Y420	FYN_P06241_420_Y	RLIEDNEyTARQGAK	FYN	P06241	Tyrosine-protein kinase Fyn__	LIEDNEyTAR	3.22193	0.693261	4.65516	1.33804	2.19137	3.86618	3.12659	4.05154	2.66021	3.26168	1.22988	1.36114	0.832587	1.9358	0.862118	0.862927	0.790055	1.14795	0.748082	0.682901	0.533567	0.423612	0.246399
S232	G3BP1_Q13283_232_S	EDAQKSSsPAPADIA	G3BP1	Q13283	Ras GTPase-activating protein-binding protein 1__	SSsPAPADIAQTVQEDLR	0.386631	0.47995	1.67295	0.926337	0.505701	0.565782	0.605147	0.517217	0.570045	0.674831	0.851453	2.82698	2.30563	1.34017	0.596851	0.786689	0.698997	0.666426	0.533477	1.7142	0.494192	1.67064	0.42855
Y401	G6PD_P11413_401_Y	VQPNEAVyTKMMTKK	G6PD	P11413	Glucose-6-phosphate 1-dehydrogenase__	VQPNEAVyTK	4.96177	7.35923	4.29148	7.56508	7.58551	4.71485	7.36262	6.37901	3.89531	7.64808	3.12199	5.33986	6.82081	5.80739	5.07323	1.19581	0.46154	1.06167	0.817997	0.969749	0.921875	1.06555	0.749279
Y503	G6PD_P11413_503_Y	MKRVGFQyEGTYKWV	G6PD	P11413	Glucose-6-phosphate 1-dehydrogenase__	VGFQyEGTYK	6.1861	5.35944	4.87337	8.8002	6.91124	5.37493	4.33689	7.24104	6.55552	6.63583	4.11536	4.86869	5.76407	13.625	7.06274	1.28427	0.216811	1.10442	0.582364	0.951335	0.766916	1.61106	0.246054
Y507	G6PD_P11413_507_Y	GFQYEGTyKWVNPHK	G6PD	P11413	Glucose-6-phosphate 1-dehydrogenase__	VGFQYEGTyK	10.5035	10.3456	12.9472	10.3956	12.7268	15.0875	14.4227	12.4132	6.20716	12.9343	11.4946	9.78974	11.1759	12.3593	8.88645	1.13059	0.408501	0.977712	0.928046	1.0125	0.915011	0.959325	0.746387
Y259	GAB1_Q13480_259_Y	ASVDSSLyNLPRSYS	GAB1	Q13480	GRB2-associated-binding protein 1__	APSASVDSSLyNLPR	0.408111	0.506614	1.382	0.9778	2.0228	3.96048	3.93345	4.05154	4.18033	4.16145	0.898756	0.994679	0.608429	1.41462	2.48688	3.03087	0.168799	5.29681	0.000490629	2.63631	0.324364	1.96363	0.303889
Y293	GAB2_Q9UQC2_293_Y	ETDNEDVyTFKTPSN	GAB2	Q9UQC2	GRB2-associated-binding protein 2__	GSLTGSETDNEDVyTFK	2.25535	1.67982	2.83674	6.32997	4.12989	4.71485	4.94203	5.25838	2.18517	2.69932	5.53444	4.55458	2.40169	1.56353	0.696326	2.24083	0.0191659	1.82896	0.14387	1.88844	0.0887711	0.688365	0.302511
Y324	GAB2_Q9UQC2_324_Y	PATPLSAyQIPRTFT	GAB2	Q9UQC2	GRB2-associated-binding protein 2__	EFGDLLVDNMDVPATPLSAyQIPR	0.472549	0.586606	0.533404	1.13219	1.85424	0.691512	0.739624	0.632154	0.696722	0.824793	4.96681	1.15173	0.704497	1.63798	0.729484	2.30945	0.110762	1.29885	0.0250236	4.35986	0.250975	1.92895	0.185567
Y74	GAREM1_Q9H706_74_Y	HSLEEGHyVIGPKIE	GAREM1	Q9H706	GRB2-associated and regulator of MAPK protein 1__	yVIGPK	2.31979	3.75961	0.630386	1.33804	2.19137	0.817241	0.874101	0.747092	0.823399	0.974755	1.22988	1.36114	0.832587	1.9358	0.862118	0.647808	0.470363	0.364332	0.191298	0.531429	0.314252	0.541076	0.351582
Y71	GAREM2_Q75VX8_71_Y	HTLEEGHyVIGPKID	GAREM2	Q75VX8	GRB2-associated and regulator of MAPK protein 2__	yVIGPK	2.31979	3.75961	0.630386	1.33804	2.19137	0.817241	0.874101	0.747092	0.823399	0.974755	1.22988	1.36114	0.832587	1.9358	0.862118	0.647808	0.470363	0.364332	0.191298	0.531429	0.314252	0.541076	0.351582
Y348	GART_P22102_348_Y	SKGYPGDyTKGVEIT	GART	P22102	Trifunctional purine biosynthetic protein adenosine-3__	GYPGDyTK	3.02861	1.75982	1.382	0.9778	0.533795	0.597215	4.74032	0.545952	2.4702	2.81179	3.12199	3.92637	0.608429	1.41462	0.630009	0.341761	0.0588572	1.25704	0.707272	1.59797	0.109107	0.429963	0.106256
Y349	GDI2_P50395_349_Y	NVAAQGKyIAIVSTT	GDI2	P50395	Rab GDP dissociation inhibitor beta__	yIAIVSTTVETK	2.25535	0.639933	3.41863	1.23512	0.674268	2.54602	0.806863	2.06887	3.13525	0.899774	1.13527	1.25644	4.22698	1.78689	3.87953	0.705649	0.560898	0.952022	0.927995	0.521307	0.28273	1.56692	0.342542
Y349	GFAP_P14136_349_Y	MARHLQEyQDLLNVK	GFAP	P14136	Glial fibrillary acidic protein__	EyQDLLNVK	12.9521	13.9185	12.729	3.08779	11.7154	7.82666	8.97635	7.49965	9.78578	9.11021	6.33859	3.14109	7.30115	9.9768	12.0365	0.571467	0.0882656	0.663183	0.0043074	0.469446	0.0165004	0.740271	0.0730202
Y553	GFPT1_Q06210_553_Y	QKLATELyHQKSVLI	GFPT1	Q06210	Glutamine--fructose-6-phosphate aminotransferase [isomerizing] 1__	LATELyHQK	4.25294	4.7995	3.63684	6.32997	5.56271	7.44947	8.97635	4.31014	6.93555	4.72381	5.25063	4.71164	4.99552	7.59428	3.58111	1.52429	0.0260253	1.59363	0.145516	1.15736	0.154675	1.27438	0.396123
Y136	GLO1_Q04760_136_Y	GIAVPDVySACKRFE	GLO1	Q04760	Lactoylglutathione lyase__	GFGHIGIAVPDVySACK	4.1885	4.95948	2.71551	2.41877	3.14658	2.67175	1.58011	3.13204	1.48845	1.76206	2.22324	2.46052	1.50506	3.49932	1.55844	0.694324	0.155578	0.522662	0.0897877	0.543333	0.0588433	0.553195	0.130057
Y192	GLOD4_Q9HC38_192_Y	KQRALLGyADNQCKL	GLOD4	Q9HC38	Glyoxalase domain-containing protein 4__	ALLGyADNQCK	3.02861	4.23956	3.70958	1.28658	4.21417	2.35743	3.42917	2.9309	3.89531	3.82404	1.18257	5.1828	2.49776	1.86134	4.57586	0.715828	0.323492	0.934197	0.619162	0.928187	0.840711	0.813915	0.487512
Y170	GLUD1_P00367_170_Y	ALASLMTyKCAVVDV	GLUD1	P00367	Glutamate dehydrogenase 1, mitochondrial__	ALASLMTyK	2.77086	0.613269	3.56411	1.18365	2.78135	2.16883	0.773243	0.660889	0.728391	4.61134	1.08797	1.20409	2.49776	1.71244	0.762643	0.882789	0.798869	0.311233	0.144865	0.993547	0.992288	0.715698	0.551642
Y539	GLUD1_P00367_539_Y	LDLRTAAyVNAIEKV	GLUD1	P00367	Glutamate dehydrogenase 1, mitochondrial__	TAAyVNAIEK	3.22193	3.59962	3.20042	1.13219	0.618079	2.73461	0.739624	2.8447	2.94523	2.47438	1.04066	1.15173	3.07417	1.63798	3.38216	0.447505	0.0469717	0.651524	0.186304	0.465654	0.0202748	0.807657	0.309772
Y170	GLUD2_P49448_170_Y	ALASLMTyKCAVVDV	GLUD2	P49448	Glutamate dehydrogenase 2, mitochondrial__	ALASLMTyK	2.77086	0.613269	3.56411	1.18365	2.78135	2.16883	0.773243	0.660889	0.728391	4.61134	1.08797	1.20409	2.49776	1.71244	0.762643	0.882789	0.798869	0.311233	0.144865	0.993547	0.992288	0.715698	0.551642
Y539	GLUD2_P49448_539_Y	LDLRTAAyVNAIEKV	GLUD2	P49448	Glutamate dehydrogenase 2, mitochondrial__	TAAyVNAIEK	3.22193	3.59962	3.20042	1.13219	0.618079	2.73461	0.739624	2.8447	2.94523	2.47438	1.04066	1.15173	3.07417	1.63798	3.38216	0.447505	0.0469717	0.651524	0.186304	0.465654	0.0202748	0.807657	0.309772
Y74	GNAI2_P04899_74_Y	RQYRAVVySNTIQSI	GNAI2	P04899	Guanine nucleotide-binding protein G(i) subunit alpha-2__	AVVySNTIQSIMAIVK	3.86631	0.773253	2.10937	1.49243	0.81474	0.911538	0.974959	0.833295	0.918406	1.08723	1.37179	1.51819	0.928655	2.15916	0.961593	0.476921	0.270167	0.404013	0.209132	0.589309	0.364802	0.600007	0.411714
S383	GPRC5C_Q9NQ84_383_S	ALMHKVPsEGAYDII	GPRC5C	Q9NQ84	G-protein coupled receptor family C group 5 member C__	VPsEGAYDIILPR	0.601426	0.746589	2.54579	1.44097	0.786645	0.880106	0.94134	0.80456	0.886737	3.14921	1.32448	1.46584	0.896633	2.0847	0.928435	0.798119	0.710754	0.676109	0.539028	1.52538	0.470792	1.0041	0.994588
S278	GSK3A_P49840_278_S	VRGEPNVsYICSRYY	GSK3A	P49840	Glycogen synthase kinase-3 alpha__	GEPNVsYICSR	6.76604	8.39912	5.96443	11.888	7.50123	6.22361	10.2875	8.9651	9.12073	6.74831	8.94026	11.7791	6.82081	12.7316	6.76431	1.21218	0.466497	1.34282	0.0435691	1.29996	0.262898	1.24549	0.457629
Y279	GSK3A_P49840_279_Y	RGEPNVSyICSRYYR	GSK3A	P49840	Glycogen synthase kinase-3 alpha__	GEPNVSyICSR	57.4147	52.3145	66.5543	65.1524	59.8412	58.5585	74.3322	62.0661	67.3604	63.0967	62.5818	59.0525	59.466	65.4448	58.6903	1.04123	0.628326	1.15586	0.169642	1.04792	0.553139	1.04151	0.629773
S215	GSK3B_P49841_215_S	VRGEPNVsYICSRYY	GSK3B	P49841	Glycogen synthase kinase-3 beta__	GEPNVsYICSR	6.76604	8.39912	5.96443	11.888	7.50123	6.22361	10.2875	8.9651	9.12073	6.74831	8.94026	11.7791	6.82081	12.7316	6.76431	1.21218	0.466497	1.34282	0.0435691	1.29996	0.262898	1.24549	0.457629
Y216	GSK3B_P49841_216_Y	RGEPNVSyICSRYYR	GSK3B	P49841	Glycogen synthase kinase-3 beta__	GEPNVSyICSR	57.4147	52.3145	66.5543	65.1524	59.8412	58.5585	74.3322	62.0661	67.3604	63.0967	62.5818	59.0525	59.466	65.4448	58.6903	1.04123	0.628326	1.15586	0.169642	1.04792	0.553139	1.04151	0.629773
Y199	GSTP1_P09211_199_Y	AFLASPEyVNLPING	GSTP1	P09211	Glutathione S-transferase P__	AFLASPEyVNLPINGNGK	0.494029	0.613269	1.81842	1.18365	0.646173	0.722944	0.773243	0.660889	0.728391	0.862283	1.08797	1.20409	0.73652	1.71244	2.28793	0.872527	0.798239	0.739143	0.581059	1.07814	0.869361	1.61905	0.385069
Y64	GSTP1_P09211_64_Y	QDGDLTLyQSNTILR	GSTP1	P09211	Glutathione S-transferase P__	FQDGDLTLyQSNTILR	0	0	0	0	0	0	0	0	0	0	0	0	0	0	0	#DIV/0!	#DIV/0!	#DIV/0!	#DIV/0!	#DIV/0!	#DIV/0!	#DIV/0!	#DIV/0!
Y84	GTF2F1_P35269_84_Y	EEARRKKyGIVLKEF	GTF2F1	P35269	General transcription factor IIF subunit 1__	yGIVLK	4.89733	8.31913	7.85558	10.3441	9.52403	6.78939	7.26176	12.2408	10.8309	7.76055	8.51453	9.73739	8.45396	7.14756	7.75906	1.26507	0.28719	1.43951	0.166646	1.23445	0.247326	1.10861	0.538756
Y44	GYS1_P13807_44_Y	ANKVGGIyTVLQTKA	GYS1	P13807	Glycogen [starch] synthase, muscle__	VGGIyTVLQTK	0.472549	0.586606	2.83674	1.13219	2.5285	0.691512	0.739624	2.49988	2.94523	0.824793	3.12199	1.15173	0.704497	1.63798	3.58111	1.11713	0.880333	1.5875	0.497122	1.30869	0.722606	1.52047	0.586641
S31	H1FX_Q92522_31_S	AGGSAALsPSKKRKN	H1FX	Q92522	Histone H1x__	AGGSAALsPSK	1.6754	4.15957	2.90948	4.78607	4.04561	4.14907	5.84975	5.08597	3.8003	6.63583	7.66308	22.7729	24.2091	9.38117	0.862118	1.48446	0.134226	1.68519	0.0992062	4.23947	0.147378	3.93991	0.279641
Y337	H2AFY_O75367_337_Y	ILKAISSyFVSTMSS	H2AFY	O75367	Core histone macro-H2A.1__	AISSyFVSTMSSSIK	2.64198	1.83981	2.69127	1.18365	3.87704	2.73461	3.22745	0.660889	0.728391	0.862283	1.08797	1.20409	2.40169	1.71244	0.762643	1.08675	0.814508	0.643621	0.391819	0.439749	0.0103247	0.679873	0.236038
Y38	H2BFS_P57053_38_Y	KRSRKESySVYVYKV	H2BFS	P57053	Histone H2B type F-S__	KESySVYVYK	22.1024	22.5576	21.9665	6.17558	15.9296	15.6533	13.5149	7.41345	8.64569	13.3841	9.6498	3.29815	13.9298	1.56353	14.7223	0.566719	0.0400785	0.443878	0.00273036	0.395219	0.0103872	0.453508	0.0465682
Y43	H2BFS_P57053_43_Y	ESYSVYVyKVLKQVH	H2BFS	P57053	Histone H2B type F-S__	ESYSVYVyK, KESYSVYVyK	98.5909	90.0706	109.615	20.997	80.4907	67.9882	55.3709	34.3087	61.0899	63.0967	26.395	21.6735	54.0861	19.3579	60.8788	0.568184	0.0864145	0.505469	0.00771236	0.372692	0.0119383	0.45033	0.0176862
Y42	H3F3A_P84243_42_Y	GVKKPHRyRPGTVAL	H3F3A	P84243	Histone H3.3__	yRPGTVALR	59.6056	49.6748	67.4271	11.4248	40.2032	46.3942	29.2488	31.033	33.4427	35.3161	11.4946	5.65397	43.1344	6.47747	51.8266	0.554714	0.0929149	0.530393	0.00633876	0.296901	0.0165044	0.574047	0.165608
Y41	H3F3C_Q6NXT2_41_Y	CGVKPHRyRPGTVAL	H3F3C	Q6NXT2	Histone H3.3C__	yRPGTVALR	59.6056	49.6748	67.4271	11.4248	40.2032	46.3942	29.2488	31.033	33.4427	35.3161	11.4946	5.65397	43.1344	6.47747	51.8266	0.554714	0.0929149	0.530393	0.00633876	0.296901	0.0165044	0.574047	0.165608
Y298	HADHA_P40939_298_Y	RKQTKGLyPAPLKII	HADHA	P40939	Trifunctional enzyme subunit alpha, mitochondrial__	GLyPAPLK	1.48209	2.07978	3.3459	2.62462	0.477606	0.53435	0.571528	0.488483	1.90015	0.63734	0.80415	0.889976	0.544384	1.26571	2.18845	0.526447	0.290012	0.428526	0.139488	0.337514	0.0513033	0.578847	0.253021
Y343	HADHA_P40939_343_Y	SKALMGLyHGQVLCK	HADHA	P40939	Trifunctional enzyme subunit alpha, mitochondrial__	ALMGLyHGQVLCK	3.99519	3.59962	3.70958	1.28658	2.86564	3.2061	2.52145	3.27571	3.23026	3.03674	1.18257	1.30879	5.668	1.86134	2.98425	0.650926	0.094585	0.798576	0.0488603	0.489022	0.0342391	0.930045	0.827804
Y637	HADHA_P40939_637_Y	RKSGKGFyIYQEGVK	HADHA	P40939	Trifunctional enzyme subunit alpha, mitochondrial__	GFyIYQEGVK	3.86631	3.67962	4.43695	1.13219	3.11849	2.07454	3.73174	0.632154	0.696722	0.824793	1.04066	1.15173	0.704497	1.63798	2.58635	0.527855	0.037826	0.422321	0.0924016	0.251791	0.000268456	0.411322	0.0162434
Y357	HADHB_P55084_357_Y	QLLLGPTyATPKVLE	HADHB	P55084	Trifunctional enzyme subunit beta, mitochondrial__	DQLLLGPTyATPK	1.99759	3.75961	1.67295	1.13219	2.19137	2.64032	3.32831	0.632154	2.09017	0.824793	1.04066	1.15173	0.704497	1.63798	0.729484	0.802659	0.568437	0.814335	0.673586	0.406073	0.0881637	0.413445	0.112822
Y71	HADHB_P55084_71_Y	FLLSGTSyKDLMPHD	HADHB	P55084	Trifunctional enzyme subunit beta, mitochondrial__	TPFLLSGTSyK	1.99759	2.55973	4.29148	1.59536	2.78135	0.974403	1.0422	0.890763	0.981745	1.16221	1.46639	1.6229	0.9927	2.30807	1.02791	0.604728	0.251414	0.32939	0.0459425	0.480461	0.0948953	0.489183	0.138084
Y139	HARS2_P49590_139_Y	LTVPFARyLAMNKVK	HARS2	P49590	Probable histidine--tRNA ligase, mitochondrial__	yLAMNK	6.63717	3.59962	4.146	1.49243	4.38274	5.65782	0.974959	4.82736	4.94039	3.26168	1.37179	1.51819	3.45844	2.15916	4.57586	0.80186	0.572318	0.746914	0.491477	0.42771	0.0695794	0.708726	0.297484
Y138	HARS_P12081_138_Y	LTVPFARyLAMNKLT	HARS	P12081	Histidine--tRNA ligase, cytoplasmic__	yLAMNK	6.63717	3.59962	4.146	1.49243	4.38274	5.65782	0.974959	4.82736	4.94039	3.26168	1.37179	1.51819	3.45844	2.15916	4.57586	0.80186	0.572318	0.746914	0.491477	0.42771	0.0695794	0.708726	0.297484
Y411	HCK_P08631_411_Y	RVIEDNEyTAREGAK	HCK	P08631	Tyrosine-protein kinase HCK__	VIEDNEyTAR	4.89733	7.6792	5.01885	10.1897	8.09121	8.86392	6.85833	6.72382	7.79062	9.33516	9.79171	12.2503	12.1045	11.8381	9.15171	1.54272	0.0438309	1.21468	0.263097	1.78326	0.0230957	1.88085	0.0168592
Y309	HDLBP_Q00341_309_Y	VKKSQHKyVIGPKGN	HDLBP	Q00341	Vigilin__	yVIGPK	2.31979	3.75961	0.630386	1.33804	2.19137	0.817241	0.874101	0.747092	0.823399	0.974755	1.22988	1.36114	0.832587	1.9358	0.862118	0.647808	0.470363	0.364332	0.191298	0.531429	0.314252	0.541076	0.351582
Y358	HDLBP_Q00341_358_Y	GQALTEVyAKANSFT	HDLBP	Q00341	Vigilin__	LGQALTEVyAK	1.86872	3.91959	3.85506	1.28658	2.10709	0.785809	0.840482	0.718357	2.5652	0.937265	1.18257	1.30879	2.59383	1.86134	0.82896	0.433404	0.0786436	0.427655	0.110206	0.355542	0.0384802	0.547955	0.160878
Y437	HDLBP_Q00341_437_Y	DLINRMDyVEINIDH	HDLBP	Q00341	Vigilin__	MDyVEINIDHK	2.57754	2.79971	3.41863	1.23512	5.39414	6.69509	5.34546	4.48255	3.23026	5.28617	3.40581	8.95211	4.70732	1.78689	3.78006	1.51484	0.416068	1.48459	0.0989747	2.00595	0.147973	1.16808	0.61219
Y179	HEBP2_Q9Y5Z4_179_Y	KVYYTAGyNSPVKLL	HEBP2	Q9Y5Z4	Heme-binding protein 2__	VYYTAGyNSPVK	4.1885	3.59962	2.98221	1.28658	3.37134	0.785809	3.53002	2.15507	3.42027	0.937265	1.18257	1.30879	0.800565	1.86134	0.82896	0.505438	0.109334	0.845411	0.379334	0.31834	0.00257359	0.324119	0.00791899
Y72	HEBP2_Q9Y5Z4_72_Y	GFTKLNSyIQGKNEK	HEBP2	Q9Y5Z4	Heme-binding protein 2__	LNSyIQGK	1.86872	3.35965	2.83674	1.08073	3.37134	2.64032	2.52145	0.60342	0.665053	2.58685	0.993362	1.09938	2.01742	1.56353	0.696326	0.879392	0.707501	0.469916	0.136347	0.580227	0.169771	0.530343	0.0966279
Y1295	HEG1_Q9ULI3_1295_Y	GDFQMSPyAEYPKNP	HEG1	Q9ULI3	Protein HEG homolog 1__	SGDFQMSPyAEYPK	3.80187	3.27966	2.18211	7.71947	3.37134	5.56353	0.840482	4.56875	6.46051	3.37415	5.53444	1.30879	6.43654	5.58403	6.56536	1.79782	0.14049	1.28133	0.63981	1.10296	0.820187	2.00633	0.00543146
Y1330	HEG1_Q9ULI3_1330_Y	LLQMTDVyYSPTSVR	HEG1	Q9ULI3	Protein HEG homolog 1__	NLLQMTDVyYSPTSVR	2.5131	1.59983	1.67295	1.02926	1.93852	3.1118	0.672385	0.574686	0.633384	0.749812	0.946059	1.04703	0.640452	1.48907	0.663168	1.05076	0.890931	0.325008	0.01149	0.474068	0.0294366	0.482673	0.0692903
Y1331	HEG1_Q9ULI3_1331_Y	LQMTDVYySPTSVRN	HEG1	Q9ULI3	Protein HEG homolog 1__	NLLQMTDVYySPTSVR	0.408111	0.506614	1.382	0.9778	0.533795	0.597215	2.11801	0.545952	0.601715	0.712321	0.898756	0.994679	0.608429	1.41462	1.89003	0.918181	0.862459	1.42188	0.619395	1.13455	0.763947	1.70376	0.329332
Y132	HGS_O14964_132_Y	YKVVQDTyQIMKVEG	HGS	O14964	Hepatocyte growth factor-regulated tyrosine kinase substrate__	VVQDTyQIMK	4.96177	4.71951	6.91001	5.09485	5.98412	5.84642	5.7489	4.48255	6.36551	6.86078	7.09544	8.95211	5.9562	5.80739	7.26169	1.02014	0.888608	1.00034	0.998403	1.38074	0.0929207	1.1467	0.385285
S288	HGS_O14964_288_S	RQKSTYTsYPKAEPM	HGS	O14964	Hepatocyte growth factor-regulated tyrosine kinase substrate__	STYTsYPK	2.77086	3.51963	3.12769	1.59536	2.61279	5.37493	3.22745	6.46522	3.32526	3.82404	7.23735	1.6229	4.13091	2.30807	1.02791	1.01751	0.964159	1.38221	0.330836	1.34679	0.544857	0.792817	0.521113
Y352	HIPK1_Q86Z02_352_Y	SKAVCSTyLQSRYYR	HIPK1	Q86Z02	Homeodomain-interacting protein kinase 1__	AVCSTyLQSR	20.6203	21.3578	17.8933	31.4955	21.9137	20.0853	24.9119	22.7576	28.5973	25.4186	29.9428	27.4846	19.1175	42.2153	25.3662	1.22754	0.286081	1.27384	0.05262	1.38373	0.0103367	1.44809	0.269243
Y361	HIPK2_Q9H2X6_361_Y	SKAVCSTyLQSRYYR	HIPK2	Q9H2X6	Homeodomain-interacting protein kinase 2__	AVCSTyLQSR	20.6203	21.3578	17.8933	31.4955	21.9137	20.0853	24.9119	22.7576	28.5973	25.4186	29.9428	27.4846	19.1175	42.2153	25.3662	1.22754	0.286081	1.27384	0.05262	1.38373	0.0103367	1.44809	0.269243
Y359	HIPK3_Q9H422_359_Y	SKTVCSTyLQSRYYR	HIPK3	Q9H422	Homeodomain-interacting protein kinase 3__	TVCSTyLQSR	1.93316	2.71972	2.25484	1.02926	0.56189	2.45172	2.42059	1.72406	0.633384	0.749812	0.946059	3.61226	0.640452	1.48907	0.663168	0.585268	0.193947	0.691695	0.279496	0.768435	0.604939	0.404285	0.0190464
Y74	HIST1H1A_Q02539_74_Y	KALAAAGyDVEKNNS	HIST1H1A	Q02539	Histone H1.1__	ALAAAGyDVEK	8.6992	8.55911	11.1287	4.16852	7.75408	5.84642	3.42917	4.91356	4.75038	4.72381	1.27718	1.41349	3.93878	2.01025	6.06798	0.625956	0.0563116	0.461236	0.00598711	0.261193	0.0075633	0.423328	0.0192105
Y71	HIST1H1C_P16403_71_Y	KALAAAGyDVEKNNS	HIST1H1C	P16403	Histone H1.2__	ALAAAGyDVEK	8.6992	8.55911	11.1287	4.16852	7.75408	5.84642	3.42917	4.91356	4.75038	4.72381	1.27718	1.41349	3.93878	2.01025	6.06798	0.625956	0.0563116	0.461236	0.00598711	0.261193	0.0075633	0.423328	0.0192105
Y72	HIST1H1D_P16402_72_Y	KALAAAGyDVEKNNS	HIST1H1D	P16402	Histone H1.3__	ALAAAGyDVEK	8.6992	8.55911	11.1287	4.16852	7.75408	5.84642	3.42917	4.91356	4.75038	4.72381	1.27718	1.41349	3.93878	2.01025	6.06798	0.625956	0.0563116	0.461236	0.00598711	0.261193	0.0075633	0.423328	0.0192105
Y71	HIST1H1E_P10412_71_Y	KALAAAGyDVEKNNS	HIST1H1E	P10412	Histone H1.4__	ALAAAGyDVEK	8.6992	8.55911	11.1287	4.16852	7.75408	5.84642	3.42917	4.91356	4.75038	4.72381	1.27718	1.41349	3.93878	2.01025	6.06798	0.625956	0.0563116	0.461236	0.00598711	0.261193	0.0075633	0.423328	0.0192105
Y75	HIST1H1T_P22492_75_Y	KALAAAGyDVEKNNS	HIST1H1T	P22492	Histone H1t__	ALAAAGyDVEK	8.6992	8.55911	11.1287	4.16852	7.75408	5.84642	3.42917	4.91356	4.75038	4.72381	1.27718	1.41349	3.93878	2.01025	6.06798	0.625956	0.0563116	0.461236	0.00598711	0.261193	0.0075633	0.423328	0.0192105
Y38	HIST1H2BB_P33778_38_Y	KRSRKESySIYVYKV	HIST1H2BB	P33778	Histone H2B type 1-B__	ESySIYVYK	8.37701	6.55932	9.23759	4.78607	6.57411	5.28064	3.93345	6.89623	5.51044	3.03674	1.27718	1.41349	4.99552	2.01025	6.06798	0.688379	0.0578155	0.67594	0.0883602	0.236925	0.00318211	0.54082	0.0629611
Y41	HIST1H2BB_P33778_41_Y	RKESYSIyVYKVLKQ	HIST1H2BB	P33778	Histone H2B type 1-B__	ESYSIyVYK, KESYSIyVYK	23.1334	29.197	32.5134	7.10192	20.0595	18.2936	13.4141	11.2926	20.8067	12.5968	7.52117	3.76931	18.1568	4.91395	19.9945	0.535749	0.0552285	0.536438	0.0301499	0.281544	0.00563867	0.507583	0.0641139
Y43	HIST1H2BB_P33778_43_Y	ESYSIYVyKVLKQVH	HIST1H2BB	P33778	Histone H2B type 1-B__	ESYSIYVyK	13.081	14.3985	17.3114	4.32291	16.2667	11.3156	10.8926	10.4305	12.921	7.19819	4.8249	3.29815	8.74217	1.56353	11.4396	0.712315	0.308332	0.764533	0.0744173	0.342061	0.00434179	0.485485	0.0743843
Y84	HIST1H2BB_P33778_84_Y	EASRLAHyNKRSTIT	HIST1H2BB	P33778	Histone H2B type 1-B__	LAHyNK	23.8423	9.83897	1.81842	3.55096	5.81556	5.28064	3.73174	4.31014	2.75522	2.81179	5.67635	6.9104	8.55003	1.71244	4.07848	0.4126	0.343276	0.304146	0.270906	0.433765	0.364089	0.403974	0.354461
Y38	HIST1H2BC_P62807_38_Y	KRSRKESySVYVYKV	HIST1H2BC	P62807	Histone H2B type 1-C/E/F/G/I__	KESySVYVYK	22.1024	22.5576	21.9665	6.17558	15.9296	15.6533	13.5149	7.41345	8.64569	13.3841	9.6498	3.29815	13.9298	1.56353	14.7223	0.566719	0.0400785	0.443878	0.00273036	0.395219	0.0103872	0.453508	0.0465682
Y43	HIST1H2BC_P62807_43_Y	ESYSVYVyKVLKQVH	HIST1H2BC	P62807	Histone H2B type 1-C/E/F/G/I__	ESYSVYVyK, KESYSVYVyK	98.5909	90.0706	109.615	20.997	80.4907	67.9882	55.3709	34.3087	61.0899	63.0967	26.395	21.6735	54.0861	19.3579	60.8788	0.568184	0.0864145	0.505469	0.00771236	0.372692	0.0119383	0.45033	0.0176862
Y84	HIST1H2BC_P62807_84_Y	EASRLAHyNKRSTIT	HIST1H2BC	P62807	Histone H2B type 1-C/E/F/G/I__	LAHyNK	23.8423	9.83897	1.81842	3.55096	5.81556	5.28064	3.73174	4.31014	2.75522	2.81179	5.67635	6.9104	8.55003	1.71244	4.07848	0.4126	0.343276	0.304146	0.270906	0.433765	0.364089	0.403974	0.354461
Y38	HIST1H2BD_P58876_38_Y	KRSRKESySVYVYKV	HIST1H2BD	P58876	Histone H2B type 1-D__	KESySVYVYK	22.1024	22.5576	21.9665	6.17558	15.9296	15.6533	13.5149	7.41345	8.64569	13.3841	9.6498	3.29815	13.9298	1.56353	14.7223	0.566719	0.0400785	0.443878	0.00273036	0.395219	0.0103872	0.453508	0.0465682
Y43	HIST1H2BD_P58876_43_Y	ESYSVYVyKVLKQVH	HIST1H2BD	P58876	Histone H2B type 1-D__	ESYSVYVyK, KESYSVYVyK	98.5909	90.0706	109.615	20.997	80.4907	67.9882	55.3709	34.3087	61.0899	63.0967	26.395	21.6735	54.0861	19.3579	60.8788	0.568184	0.0864145	0.505469	0.00771236	0.372692	0.0119383	0.45033	0.0176862
Y84	HIST1H2BD_P58876_84_Y	EASRLAHyNKRSTIT	HIST1H2BD	P58876	Histone H2B type 1-D__	LAHyNK	23.8423	9.83897	1.81842	3.55096	5.81556	5.28064	3.73174	4.31014	2.75522	2.81179	5.67635	6.9104	8.55003	1.71244	4.07848	0.4126	0.343276	0.304146	0.270906	0.433765	0.364089	0.403974	0.354461
Y38	HIST1H2BH_Q93079_38_Y	KRSRKESySVYVYKV	HIST1H2BH	Q93079	Histone H2B type 1-H__	KESySVYVYK	22.1024	22.5576	21.9665	6.17558	15.9296	15.6533	13.5149	7.41345	8.64569	13.3841	9.6498	3.29815	13.9298	1.56353	14.7223	0.566719	0.0400785	0.443878	0.00273036	0.395219	0.0103872	0.453508	0.0465682
Y43	HIST1H2BH_Q93079_43_Y	ESYSVYVyKVLKQVH	HIST1H2BH	Q93079	Histone H2B type 1-H__	ESYSVYVyK, KESYSVYVyK	98.5909	90.0706	109.615	20.997	80.4907	67.9882	55.3709	34.3087	61.0899	63.0967	26.395	21.6735	54.0861	19.3579	60.8788	0.568184	0.0864145	0.505469	0.00771236	0.372692	0.0119383	0.45033	0.0176862
Y84	HIST1H2BH_Q93079_84_Y	EASRLAHyNKRSTIT	HIST1H2BH	Q93079	Histone H2B type 1-H__	LAHyNK	23.8423	9.83897	1.81842	3.55096	5.81556	5.28064	3.73174	4.31014	2.75522	2.81179	5.67635	6.9104	8.55003	1.71244	4.07848	0.4126	0.343276	0.304146	0.270906	0.433765	0.364089	0.403974	0.354461
Y38	HIST1H2BJ_P06899_38_Y	KRSRKESySIYVYKV	HIST1H2BJ	P06899	Histone H2B type 1-J__	ESySIYVYK	8.37701	6.55932	9.23759	4.78607	6.57411	5.28064	3.93345	6.89623	5.51044	3.03674	1.27718	1.41349	4.99552	2.01025	6.06798	0.688379	0.0578155	0.67594	0.0883602	0.236925	0.00318211	0.54082	0.0629611
Y41	HIST1H2BJ_P06899_41_Y	RKESYSIyVYKVLKQ	HIST1H2BJ	P06899	Histone H2B type 1-J__	ESYSIyVYK, KESYSIyVYK	23.1334	29.197	32.5134	7.10192	20.0595	18.2936	13.4141	11.2926	20.8067	12.5968	7.52117	3.76931	18.1568	4.91395	19.9945	0.535749	0.0552285	0.536438	0.0301499	0.281544	0.00563867	0.507583	0.0641139
Y43	HIST1H2BJ_P06899_43_Y	ESYSIYVyKVLKQVH	HIST1H2BJ	P06899	Histone H2B type 1-J__	ESYSIYVyK	13.081	14.3985	17.3114	4.32291	16.2667	11.3156	10.8926	10.4305	12.921	7.19819	4.8249	3.29815	8.74217	1.56353	11.4396	0.712315	0.308332	0.764533	0.0744173	0.342061	0.00434179	0.485485	0.0743843
Y84	HIST1H2BJ_P06899_84_Y	EASRLAHyNKRSTIT	HIST1H2BJ	P06899	Histone H2B type 1-J__	LAHyNK	23.8423	9.83897	1.81842	3.55096	5.81556	5.28064	3.73174	4.31014	2.75522	2.81179	5.67635	6.9104	8.55003	1.71244	4.07848	0.4126	0.343276	0.304146	0.270906	0.433765	0.364089	0.403974	0.354461
Y38	HIST1H2BK_O60814_38_Y	KRSRKESySVYVYKV	HIST1H2BK	O60814	Histone H2B type 1-K__	KESySVYVYK	22.1024	22.5576	21.9665	6.17558	15.9296	15.6533	13.5149	7.41345	8.64569	13.3841	9.6498	3.29815	13.9298	1.56353	14.7223	0.566719	0.0400785	0.443878	0.00273036	0.395219	0.0103872	0.453508	0.0465682
Y43	HIST1H2BK_O60814_43_Y	ESYSVYVyKVLKQVH	HIST1H2BK	O60814	Histone H2B type 1-K__	ESYSVYVyK, KESYSVYVyK	98.5909	90.0706	109.615	20.997	80.4907	67.9882	55.3709	34.3087	61.0899	63.0967	26.395	21.6735	54.0861	19.3579	60.8788	0.568184	0.0864145	0.505469	0.00771236	0.372692	0.0119383	0.45033	0.0176862
Y84	HIST1H2BK_O60814_84_Y	EASRLAHyNKRSTIT	HIST1H2BK	O60814	Histone H2B type 1-K__	LAHyNK	23.8423	9.83897	1.81842	3.55096	5.81556	5.28064	3.73174	4.31014	2.75522	2.81179	5.67635	6.9104	8.55003	1.71244	4.07848	0.4126	0.343276	0.304146	0.270906	0.433765	0.364089	0.403974	0.354461
Y38	HIST1H2BL_Q99880_38_Y	KRSRKESySVYVYKV	HIST1H2BL	Q99880	Histone H2B type 1-L__	KESySVYVYK	22.1024	22.5576	21.9665	6.17558	15.9296	15.6533	13.5149	7.41345	8.64569	13.3841	9.6498	3.29815	13.9298	1.56353	14.7223	0.566719	0.0400785	0.443878	0.00273036	0.395219	0.0103872	0.453508	0.0465682
Y43	HIST1H2BL_Q99880_43_Y	ESYSVYVyKVLKQVH	HIST1H2BL	Q99880	Histone H2B type 1-L__	ESYSVYVyK, KESYSVYVyK	98.5909	90.0706	109.615	20.997	80.4907	67.9882	55.3709	34.3087	61.0899	63.0967	26.395	21.6735	54.0861	19.3579	60.8788	0.568184	0.0864145	0.505469	0.00771236	0.372692	0.0119383	0.45033	0.0176862
Y84	HIST1H2BL_Q99880_84_Y	EASRLAHyNKRSTIT	HIST1H2BL	Q99880	Histone H2B type 1-L__	LAHyNK	23.8423	9.83897	1.81842	3.55096	5.81556	5.28064	3.73174	4.31014	2.75522	2.81179	5.67635	6.9104	8.55003	1.71244	4.07848	0.4126	0.343276	0.304146	0.270906	0.433765	0.364089	0.403974	0.354461
Y38	HIST1H2BM_Q99879_38_Y	KRSRKESySVYVYKV	HIST1H2BM	Q99879	Histone H2B type 1-M__	KESySVYVYK	22.1024	22.5576	21.9665	6.17558	15.9296	15.6533	13.5149	7.41345	8.64569	13.3841	9.6498	3.29815	13.9298	1.56353	14.7223	0.566719	0.0400785	0.443878	0.00273036	0.395219	0.0103872	0.453508	0.0465682
Y43	HIST1H2BM_Q99879_43_Y	ESYSVYVyKVLKQVH	HIST1H2BM	Q99879	Histone H2B type 1-M__	ESYSVYVyK, KESYSVYVyK	98.5909	90.0706	109.615	20.997	80.4907	67.9882	55.3709	34.3087	61.0899	63.0967	26.395	21.6735	54.0861	19.3579	60.8788	0.568184	0.0864145	0.505469	0.00771236	0.372692	0.0119383	0.45033	0.0176862
Y84	HIST1H2BM_Q99879_84_Y	EASRLAHyNKRSTIT	HIST1H2BM	Q99879	Histone H2B type 1-M__	LAHyNK	23.8423	9.83897	1.81842	3.55096	5.81556	5.28064	3.73174	4.31014	2.75522	2.81179	5.67635	6.9104	8.55003	1.71244	4.07848	0.4126	0.343276	0.304146	0.270906	0.433765	0.364089	0.403974	0.354461
Y38	HIST1H2BN_Q99877_38_Y	KRSRKESySVYVYKV	HIST1H2BN	Q99877	Histone H2B type 1-N__	KESySVYVYK	22.1024	22.5576	21.9665	6.17558	15.9296	15.6533	13.5149	7.41345	8.64569	13.3841	9.6498	3.29815	13.9298	1.56353	14.7223	0.566719	0.0400785	0.443878	0.00273036	0.395219	0.0103872	0.453508	0.0465682
Y43	HIST1H2BN_Q99877_43_Y	ESYSVYVyKVLKQVH	HIST1H2BN	Q99877	Histone H2B type 1-N__	ESYSVYVyK, KESYSVYVyK	98.5909	90.0706	109.615	20.997	80.4907	67.9882	55.3709	34.3087	61.0899	63.0967	26.395	21.6735	54.0861	19.3579	60.8788	0.568184	0.0864145	0.505469	0.00771236	0.372692	0.0119383	0.45033	0.0176862
Y84	HIST1H2BN_Q99877_84_Y	EASRLAHyNKRSTIT	HIST1H2BN	Q99877	Histone H2B type 1-N__	LAHyNK	23.8423	9.83897	1.81842	3.55096	5.81556	5.28064	3.73174	4.31014	2.75522	2.81179	5.67635	6.9104	8.55003	1.71244	4.07848	0.4126	0.343276	0.304146	0.270906	0.433765	0.364089	0.403974	0.354461
Y38	HIST1H2BO_P23527_38_Y	KRSRKESySIYVYKV	HIST1H2BO	P23527	Histone H2B type 1-O__	ESySIYVYK	8.37701	6.55932	9.23759	4.78607	6.57411	5.28064	3.93345	6.89623	5.51044	3.03674	1.27718	1.41349	4.99552	2.01025	6.06798	0.688379	0.0578155	0.67594	0.0883602	0.236925	0.00318211	0.54082	0.0629611
Y41	HIST1H2BO_P23527_41_Y	RKESYSIyVYKVLKQ	HIST1H2BO	P23527	Histone H2B type 1-O__	ESYSIyVYK, KESYSIyVYK	23.1334	29.197	32.5134	7.10192	20.0595	18.2936	13.4141	11.2926	20.8067	12.5968	7.52117	3.76931	18.1568	4.91395	19.9945	0.535749	0.0552285	0.536438	0.0301499	0.281544	0.00563867	0.507583	0.0641139
Y43	HIST1H2BO_P23527_43_Y	ESYSIYVyKVLKQVH	HIST1H2BO	P23527	Histone H2B type 1-O__	ESYSIYVyK	13.081	14.3985	17.3114	4.32291	16.2667	11.3156	10.8926	10.4305	12.921	7.19819	4.8249	3.29815	8.74217	1.56353	11.4396	0.712315	0.308332	0.764533	0.0744173	0.342061	0.00434179	0.485485	0.0743843
Y84	HIST1H2BO_P23527_84_Y	EASRLAHyNKRSTIT	HIST1H2BO	P23527	Histone H2B type 1-O__	LAHyNK	23.8423	9.83897	1.81842	3.55096	5.81556	5.28064	3.73174	4.31014	2.75522	2.81179	5.67635	6.9104	8.55003	1.71244	4.07848	0.4126	0.343276	0.304146	0.270906	0.433765	0.364089	0.403974	0.354461
Y42	HIST1H3A_P68431_42_Y	GVKKPHRyRPGTVAL	HIST1H3A	P68431	Histone H3.1__	yRPGTVALR	59.6056	49.6748	67.4271	11.4248	40.2032	46.3942	29.2488	31.033	33.4427	35.3161	11.4946	5.65397	43.1344	6.47747	51.8266	0.554714	0.0929149	0.530393	0.00633876	0.296901	0.0165044	0.574047	0.165608
Y52	HIST1H4A_P62805_52_Y	KRISGLIyEETRGVL	HIST1H4A	P62805	Histone H4__	ISGLIyEETR	5.41284	3.67962	4.29148	1.18365	3.11849	2.26313	2.31973	3.18951	3.42027	3.48662	1.08797	1.20409	0.73652	1.71244	4.37691	0.490533	0.0396239	0.667181	0.0710861	0.431762	0.0528775	0.510005	0.142715
Y73	HIST1H4A_P62805_73_Y	VIRDAVTyTEHAKRK	HIST1H4A	P62805	Histone H4__	DAVTyTEHAK	86.5409	84.9511	80.447	19.4531	76.1079	56.1068	50.1263	34.9122	45.1286	48.1379	20.4349	13.1926	40.7327	11.6148	45.4601	0.602002	0.11575	0.516661	0.00110152	0.324544	0.00629556	0.388219	0.00874724
Y89	HIST1H4A_P62805_89_Y	VTAMDVVyALKRQGR	HIST1H4A	P62805	Histone H4__	TVTAMDVVyALK	21.5225	22.7976	23.3485	5.04339	20.3966	16.9735	10.6909	13.0166	14.2195	14.3964	7.19005	8.58565	16.1394	7.29646	14.7223	0.626782	0.146749	0.560482	0.00105751	0.44588	0.00532294	0.563898	0.0244615
Y38	HIST2H2BC_Q6DN03_38_Y	KRSRKESySIYVYKV	HIST2H2BC	Q6DN03	Putative histone H2B type 2-C__	ESySIYVYK	8.37701	6.55932	9.23759	4.78607	6.57411	5.28064	3.93345	6.89623	5.51044	3.03674	1.27718	1.41349	4.99552	2.01025	6.06798	0.688379	0.0578155	0.67594	0.0883602	0.236925	0.00318211	0.54082	0.0629611
Y41	HIST2H2BC_Q6DN03_41_Y	RKESYSIyVYKVLKR	HIST2H2BC	Q6DN03	Putative histone H2B type 2-C__	ESYSIyVYK, KESYSIyVYK	23.1334	29.197	32.5134	7.10192	20.0595	18.2936	13.4141	11.2926	20.8067	12.5968	7.52117	3.76931	18.1568	4.91395	19.9945	0.535749	0.0552285	0.536438	0.0301499	0.281544	0.00563867	0.507583	0.0641139
Y43	HIST2H2BC_Q6DN03_43_Y	ESYSIYVyKVLKRVH	HIST2H2BC	Q6DN03	Putative histone H2B type 2-C__	ESYSIYVyK	13.081	14.3985	17.3114	4.32291	16.2667	11.3156	10.8926	10.4305	12.921	7.19819	4.8249	3.29815	8.74217	1.56353	11.4396	0.712315	0.308332	0.764533	0.0744173	0.342061	0.00434179	0.485485	0.0743843
Y84	HIST2H2BC_Q6DN03_84_Y	EASRLAHyNKRSTIT	HIST2H2BC	Q6DN03	Putative histone H2B type 2-C__	LAHyNK	23.8423	9.83897	1.81842	3.55096	5.81556	5.28064	3.73174	4.31014	2.75522	2.81179	5.67635	6.9104	8.55003	1.71244	4.07848	0.4126	0.343276	0.304146	0.270906	0.433765	0.364089	0.403974	0.354461
Y38	HIST2H2BD_Q6DRA6_38_Y	KRSRKESySIYVYKV	HIST2H2BD	Q6DRA6	Putative histone H2B type 2-D__	ESySIYVYK	8.37701	6.55932	9.23759	4.78607	6.57411	5.28064	3.93345	6.89623	5.51044	3.03674	1.27718	1.41349	4.99552	2.01025	6.06798	0.688379	0.0578155	0.67594	0.0883602	0.236925	0.00318211	0.54082	0.0629611
Y41	HIST2H2BD_Q6DRA6_41_Y	RKESYSIyVYKVLKR	HIST2H2BD	Q6DRA6	Putative histone H2B type 2-D__	ESYSIyVYK, KESYSIyVYK	23.1334	29.197	32.5134	7.10192	20.0595	18.2936	13.4141	11.2926	20.8067	12.5968	7.52117	3.76931	18.1568	4.91395	19.9945	0.535749	0.0552285	0.536438	0.0301499	0.281544	0.00563867	0.507583	0.0641139
Y43	HIST2H2BD_Q6DRA6_43_Y	ESYSIYVyKVLKRVH	HIST2H2BD	Q6DRA6	Putative histone H2B type 2-D__	ESYSIYVyK	13.081	14.3985	17.3114	4.32291	16.2667	11.3156	10.8926	10.4305	12.921	7.19819	4.8249	3.29815	8.74217	1.56353	11.4396	0.712315	0.308332	0.764533	0.0744173	0.342061	0.00434179	0.485485	0.0743843
Y84	HIST2H2BD_Q6DRA6_84_Y	EASRLAHyNKRSTIT	HIST2H2BD	Q6DRA6	Putative histone H2B type 2-D__	LAHyNK	23.8423	9.83897	1.81842	3.55096	5.81556	5.28064	3.73174	4.31014	2.75522	2.81179	5.67635	6.9104	8.55003	1.71244	4.07848	0.4126	0.343276	0.304146	0.270906	0.433765	0.364089	0.403974	0.354461
Y38	HIST2H2BE_Q16778_38_Y	KRSRKESySIYVYKV	HIST2H2BE	Q16778	Histone H2B type 2-E__	ESySIYVYK	8.37701	6.55932	9.23759	4.78607	6.57411	5.28064	3.93345	6.89623	5.51044	3.03674	1.27718	1.41349	4.99552	2.01025	6.06798	0.688379	0.0578155	0.67594	0.0883602	0.236925	0.00318211	0.54082	0.0629611
Y41	HIST2H2BE_Q16778_41_Y	RKESYSIyVYKVLKQ	HIST2H2BE	Q16778	Histone H2B type 2-E__	ESYSIyVYK, KESYSIyVYK	23.1334	29.197	32.5134	7.10192	20.0595	18.2936	13.4141	11.2926	20.8067	12.5968	7.52117	3.76931	18.1568	4.91395	19.9945	0.535749	0.0552285	0.536438	0.0301499	0.281544	0.00563867	0.507583	0.0641139
Y43	HIST2H2BE_Q16778_43_Y	ESYSIYVyKVLKQVH	HIST2H2BE	Q16778	Histone H2B type 2-E__	ESYSIYVyK	13.081	14.3985	17.3114	4.32291	16.2667	11.3156	10.8926	10.4305	12.921	7.19819	4.8249	3.29815	8.74217	1.56353	11.4396	0.712315	0.308332	0.764533	0.0744173	0.342061	0.00434179	0.485485	0.0743843
Y84	HIST2H2BE_Q16778_84_Y	EASRLAHyNKRSTIT	HIST2H2BE	Q16778	Histone H2B type 2-E__	LAHyNK	23.8423	9.83897	1.81842	3.55096	5.81556	5.28064	3.73174	4.31014	2.75522	2.81179	5.67635	6.9104	8.55003	1.71244	4.07848	0.4126	0.343276	0.304146	0.270906	0.433765	0.364089	0.403974	0.354461
Y38	HIST2H2BF_Q5QNW6_38_Y	KRSRKESySVYVYKV	HIST2H2BF	Q5QNW6	Histone H2B type 2-F__	KESySVYVYK	22.1024	22.5576	21.9665	6.17558	15.9296	15.6533	13.5149	7.41345	8.64569	13.3841	9.6498	3.29815	13.9298	1.56353	14.7223	0.566719	0.0400785	0.443878	0.00273036	0.395219	0.0103872	0.453508	0.0465682
Y43	HIST2H2BF_Q5QNW6_43_Y	ESYSVYVyKVLKQVH	HIST2H2BF	Q5QNW6	Histone H2B type 2-F__	ESYSVYVyK, KESYSVYVyK	98.5909	90.0706	109.615	20.997	80.4907	67.9882	55.3709	34.3087	61.0899	63.0967	26.395	21.6735	54.0861	19.3579	60.8788	0.568184	0.0864145	0.505469	0.00771236	0.372692	0.0119383	0.45033	0.0176862
Y84	HIST2H2BF_Q5QNW6_84_Y	EASRLAHyNKRSTIT	HIST2H2BF	Q5QNW6	Histone H2B type 2-F__	LAHyNK	23.8423	9.83897	1.81842	3.55096	5.81556	5.28064	3.73174	4.31014	2.75522	2.81179	5.67635	6.9104	8.55003	1.71244	4.07848	0.4126	0.343276	0.304146	0.270906	0.433765	0.364089	0.403974	0.354461
Y42	HIST2H3A_Q71DI3_42_Y	GVKKPHRyRPGTVAL	HIST2H3A	Q71DI3	Histone H3.2__	yRPGTVALR	59.6056	49.6748	67.4271	11.4248	40.2032	46.3942	29.2488	31.033	33.4427	35.3161	11.4946	5.65397	43.1344	6.47747	51.8266	0.554714	0.0929149	0.530393	0.00633876	0.296901	0.0165044	0.574047	0.165608
Y38	HIST3H2BB_Q8N257_38_Y	KRGRKESySIYVYKV	HIST3H2BB	Q8N257	Histone H2B type 3-B__	ESySIYVYK	8.37701	6.55932	9.23759	4.78607	6.57411	5.28064	3.93345	6.89623	5.51044	3.03674	1.27718	1.41349	4.99552	2.01025	6.06798	0.688379	0.0578155	0.67594	0.0883602	0.236925	0.00318211	0.54082	0.0629611
Y41	HIST3H2BB_Q8N257_41_Y	RKESYSIyVYKVLKQ	HIST3H2BB	Q8N257	Histone H2B type 3-B__	ESYSIyVYK, KESYSIyVYK	23.1334	29.197	32.5134	7.10192	20.0595	18.2936	13.4141	11.2926	20.8067	12.5968	7.52117	3.76931	18.1568	4.91395	19.9945	0.535749	0.0552285	0.536438	0.0301499	0.281544	0.00563867	0.507583	0.0641139
Y43	HIST3H2BB_Q8N257_43_Y	ESYSIYVyKVLKQVH	HIST3H2BB	Q8N257	Histone H2B type 3-B__	ESYSIYVyK	13.081	14.3985	17.3114	4.32291	16.2667	11.3156	10.8926	10.4305	12.921	7.19819	4.8249	3.29815	8.74217	1.56353	11.4396	0.712315	0.308332	0.764533	0.0744173	0.342061	0.00434179	0.485485	0.0743843
Y84	HIST3H2BB_Q8N257_84_Y	EASRLAHyNKRSTIT	HIST3H2BB	Q8N257	Histone H2B type 3-B__	LAHyNK	23.8423	9.83897	1.81842	3.55096	5.81556	5.28064	3.73174	4.31014	2.75522	2.81179	5.67635	6.9104	8.55003	1.71244	4.07848	0.4126	0.343276	0.304146	0.270906	0.433765	0.364089	0.403974	0.354461
Y42	HIST3H3_Q16695_42_Y	GVKKPHRyRPGTVAL	HIST3H3	Q16695	Histone H3.1t__	yRPGTVALR	59.6056	49.6748	67.4271	11.4248	40.2032	46.3942	29.2488	31.033	33.4427	35.3161	11.4946	5.65397	43.1344	6.47747	51.8266	0.554714	0.0929149	0.530393	0.00633876	0.296901	0.0165044	0.574047	0.165608
S733	HK1_P19367_733_S	DRLVDEYsLNAGKQR	HK1	P19367	Hexokinase-1__	LVDEYsLNAGK	2.64198	2.71972	4.29148	0.9778	2.0228	2.82891	1.9163	4.05154	1.90015	3.37415	3.68963	3.4552	6.43654	1.41462	2.88478	0.603895	0.168342	0.815067	0.542061	1.08969	0.624831	1.11217	0.830989
Y137	HLA-A_P30447_137_Y	DGRFLRGyHQYAYDG	HLA-A	P30447	HLA class I histocompatibility antigen, A-23 alpha chain__	GyHQYAYDGK	7.34599	6.79929	5.01885	4.32291	6.91124	3.1118	4.5386	5.948	4.94039	4.49887	5.96017	3.61226	6.72474	1.71244	5.07323	0.748583	0.291408	0.804993	0.202504	0.734252	0.158556	0.704984	0.312866
Y140	HLA-A_P30447_140_Y	FLRGYHQyAYDGKDY	HLA-A	P30447	HLA class I histocompatibility antigen, A-23 alpha chain__	GYHQyAYDGK	7.28155	4.23956	1.89116	1.33804	5.81556	0.817241	0.874101	2.67229	3.42027	3.5991	1.22988	4.71164	3.07417	1.9358	4.17796	0.594295	0.460753	0.519424	0.28298	0.711335	0.527612	0.685039	0.451414
Y142	HLA-A_P30447_142_Y	RGYHQYAyDGKDYIA	HLA-A	P30447	HLA class I histocompatibility antigen, A-23 alpha chain__	GYHQYAyDGK	11.4701	8.55911	4.50969	1.13219	3.79275	2.82891	2.21887	3.53432	3.70529	3.5991	1.04066	1.15173	2.78597	5.58403	3.87953	0.315982	0.0608871	0.385448	0.0723007	0.236013	0.0458751	0.499188	0.132921
Y51	HLA-A_P30512_51_Y	PRFIAVGyVDDTQFV	HLA-A	P30512	HLA class I histocompatibility antigen, A-29 alpha chain__	FIAVGyVDDTQFVR	0.45107	1.67982	0.509158	1.08073	2.35994	0.660079	0.706005	0.60342	0.665053	0.787302	0.993362	1.09938	0.672474	1.56353	0.696326	1.55329	0.494965	0.747895	0.609863	1.09091	0.855021	1.11071	0.853884
Y344	HLA-A_Q09160_344_Y	SVRKGGSySQAASSD	HLA-A	Q09160	HLA class I histocompatibility antigen, A-80 alpha chain__	GGSySQAASSDSAQGSDVSLTACKV, KGGSySQAASSDSAQGSDVSLTACK, KGGSySQAASSDSAQGSDVSLTACKV	11.5989	9.94563	12.632	15.6448	12.6144	5.75212	8.27034	18.1026	12.1293	14.2839	17.171	8.48095	7.68542	13.625	14.3244	0.995166	0.986366	1.12657	0.65221	1.16852	0.512242	1.04267	0.839296
Y51	HLA-B_Q29940_51_Y	PRFIAVGyVDDTQFV	HLA-B	Q29940	HLA class I histocompatibility antigen, B-59 alpha chain__	FIAVGyVDDTQFVR	0.45107	1.67982	0.509158	1.08073	2.35994	0.660079	0.706005	0.60342	0.665053	0.787302	0.993362	1.09938	0.672474	1.56353	0.696326	1.55329	0.494965	0.747895	0.609863	1.09091	0.855021	1.11071	0.853884
Y51	HLA-C_Q95604_51_Y	PRFIAVGyVDDTQFV	HLA-C	Q95604	HLA class I histocompatibility antigen, Cw-17 alpha chain__	FIAVGyVDDTQFVR	0.45107	1.67982	0.509158	1.08073	2.35994	0.660079	0.706005	0.60342	0.665053	0.787302	0.993362	1.09938	0.672474	1.56353	0.696326	1.55329	0.494965	0.747895	0.609863	1.09091	0.855021	1.11071	0.853884
Y131	HLA-DRB1_Q9GIY3_131_Y	VHPKVTVyPSKTQPL	HLA-DRB1	Q9GIY3	HLA class II histocompatibility antigen, DRB1-14 beta chain__	VTVyPSK	1.61096	2.55973	2.83674	1.08073	2.94992	2.07454	2.11801	0.60342	0.665053	2.47438	0.993362	1.09938	0.672474	1.56353	0.696326	0.871245	0.670061	0.48327	0.122801	0.651754	0.249549	0.41846	0.0453679
Y131	HLA-DRB4_P13762_131_Y	VQPKVTVyPSKTQPL	HLA-DRB4	P13762	HLA class II histocompatibility antigen, DR beta 4 chain__	VTVyPSK	1.61096	2.55973	2.83674	1.08073	2.94992	2.07454	2.11801	0.60342	0.665053	2.47438	0.993362	1.09938	0.672474	1.56353	0.696326	0.871245	0.670061	0.48327	0.122801	0.651754	0.249549	0.41846	0.0453679
T53	HMGA1_P17096_53_T	KEPSEVPtPKRPRGR	HMGA1	P17096	High mobility group protein HMG-I/HMG-Y__	KQPPVSPGTALVGSQKEPSEVPtPK	2.12647	4.55952	2.10937	2.16145	2.35994	1.32016	4.13517	2.67229	2.66021	3.14921	1.98672	15.5484	17.4843	7.37092	1.39265	0.664163	0.322971	1.07644	0.825066	2.35173	0.420177	2.98429	0.28927
Y78	HMGB1P1_B2RPK0_78_Y	YERQMKTyIPPKGET	HMGB1P1	B2RPK0	Putative high mobility group protein B1-like 1__	TyIPPKGETK	19.2671	12.0787	21.7483	10.3441	14.0753	14.9932	11.2961	11.8098	11.1159	14.7338	4.39917	3.61226	14.4102	7.14756	19.2982	0.742316	0.23074	0.64455	0.0964527	0.428395	0.0932025	0.769501	0.422315
Y78	HMGB1_P09429_78_Y	YEREMKTyIPPKGET	HMGB1	P09429	High mobility group protein B1__	TyIPPKGETK	19.2671	12.0787	21.7483	10.3441	14.0753	14.9932	11.2961	11.8098	11.1159	14.7338	4.39917	3.61226	14.4102	7.14756	19.2982	0.742316	0.23074	0.64455	0.0964527	0.428395	0.0932025	0.769501	0.422315
Y128	HNRNPA1L2_Q32P51_128_Y	LRDYFEQyGKIEVIE	HNRNPA1L2	Q32P51	Heterogeneous nuclear ribonucleoprotein A1-like 2__	DYFEQyGK	4.25294	4.31955	5.74621	1.28658	3.0342	3.96048	5.04289	0.718357	3.23026	4.49887	1.18257	1.30879	3.45844	1.86134	2.48688	0.578353	0.0946817	0.627956	0.257257	0.488189	0.109194	0.545207	0.0321335
Y128	HNRNPA1_P09651_128_Y	LRDYFEQyGKIEVIE	HNRNPA1	P09651	Heterogeneous nuclear ribonucleoprotein A1__	DYFEQyGK	4.25294	4.31955	5.74621	1.28658	3.0342	3.96048	5.04289	0.718357	3.23026	4.49887	1.18257	1.30879	3.45844	1.86134	2.48688	0.578353	0.0946817	0.627956	0.257257	0.488189	0.109194	0.545207	0.0321335
Y347	HNRNPA1_P09651_347_Y	PYGGGGQyFAKPRNQ	HNRNPA1	P09651	Heterogeneous nuclear ribonucleoprotein A1__	SSGPYGGGGQyFAKPR	48.9088	48.9549	48.37	29.4884	35.9047	48.2801	33.8882	39.7395	39.6181	39.2526	18.1643	19.1607	41.5013	23.8996	44.5649	0.777339	0.120596	0.774417	0.00477502	0.523666	0.0278173	0.751987	0.133782
Y331	HNRNPA2B1_P22626_331_Y	SRNMGGPyGGGNYGP	HNRNPA2B1	P22626	Heterogeneous nuclear ribonucleoproteins A2/B1__	NMGGPyGGGNYGPGGSGGSGGYGGR	1.35321	1.51984	1.52747	0.9778	2.5285	0.597215	0.638766	0.545952	0.601715	0.712321	0.898756	0.994679	0.608429	1.41462	0.630009	0.932507	0.875585	0.40596	0.000157717	0.592147	0.00399939	0.602896	0.0982512
Y336	HNRNPA2B1_P22626_336_Y	GPYGGGNyGPGGSGG	HNRNPA2B1	P22626	Heterogeneous nuclear ribonucleoproteins A2/B1__	NMGGPYGGGNyGPGGSGGSGGYGGR	0.472549	0.586606	0.533404	1.13219	1.93852	0.691512	2.21887	2.58609	3.32526	0.824793	1.04066	1.15173	0.704497	1.63798	4.47638	2.36238	0.119777	5.10513	0.0026343	1.89455	0.00945114	4.2817	0.199498
S344	HNRNPA2B1_P22626_344_S	GPGGSGGsGGYGGRS	HNRNPA2B1	P22626	Heterogeneous nuclear ribonucleoproteins A2/B1__	NMGGPYGGGNYGPGGSGGsGGYGGR	3.673	2.39975	2.40032	4.32291	2.69707	3.01751	0.94134	2.41368	5.13041	1.04974	1.32448	1.46584	4.61125	2.0847	4.37691	1.18463	0.469683	1.00146	0.99762	0.453208	0.0249528	1.30683	0.395267
Y41	HNRNPA2B1_P22626_41_Y	EESLRNYyEQWGKLT	HNRNPA2B1	P22626	Heterogeneous nuclear ribonucleoproteins A2/B1__	NYyEQWGK	4.83289	4.7995	5.38253	1.33804	4.63559	4.52626	3.22745	3.36191	2.85023	2.92427	1.22988	1.36114	4.99552	1.9358	6.26693	0.699297	0.24229	0.628681	0.00157734	0.367321	0.00534139	0.879009	0.665382
Y364	HNRNPA3_P51991_364_Y	GSPYGGGyGSGGGSG	HNRNPA3	P51991	Heterogeneous nuclear ribonucleoprotein A3__	SSGSPYGGGyGSGGGSGGYGSR	2.25535	0.533278	0.484913	1.02926	2.0228	0.628647	0.672385	1.72406	0.633384	3.03674	0.946059	1.04703	0.640452	1.48907	2.68583	1.12438	0.858629	0.925551	0.911069	1.53651	0.549056	1.47099	0.569874
Y373	HNRNPA3_P51991_373_Y	SGGGSGGyGSRR-	HNRNPA3	P51991	Heterogeneous nuclear ribonucleoprotein A3__	SSGSPYGGGYGSGGGSGGyGSR	0	0	0	0	0	0	0	0	0	0	0	0	0	0	0	#DIV/0!	#DIV/0!	#DIV/0!	#DIV/0!	#DIV/0!	#DIV/0!	#DIV/0!	#DIV/0!
Y57	HNRNPC_P07910_57_Y	KGFAFVQyVNERNAR	HNRNPC	P07910	Heterogeneous nuclear ribonucleoproteins C1/C2__	GFAFVQyVNER	0	0	0	0	0	0	0	0	0	0	0	0	0	0	0	#DIV/0!	#DIV/0!	#DIV/0!	#DIV/0!	#DIV/0!	#DIV/0!	#DIV/0!	#DIV/0!
Y194	HNRNPF_P52597_194_Y	SQEEVRSySDPPLKF	HNRNPF	P52597	Heterogeneous nuclear ribonucleoprotein F__	SySDPPLK	2.83529	2.47974	3.27316	0.9778	2.35994	3.3004	2.72316	0.545952	2.4702	2.13696	0.898756	0.994679	4.61125	1.41462	0.630009	0.772938	0.413198	0.66828	0.260273	0.469295	0.0296869	0.775004	0.630605
Y257	HNRNPL_P14866_257_Y	SLNGADIySGCCTLK	HNRNPL	P14866	Heterogeneous nuclear ribonucleoprotein L__	ASLNGADIySGCCTLK	0.45107	2.95969	3.05495	4.16852	4.55131	0.660079	2.11801	0.60342	0.665053	0.787302	3.68963	1.09938	0.672474	1.56353	0.696326	1.45072	0.553375	0.52376	0.356564	0.862444	0.824745	0.45352	0.26145
Y574	HNRNPL_P14866_574_Y	MKNPNGPyPYTLKLC	HNRNPL	P14866	Heterogeneous nuclear ribonucleoprotein L__	NPNGPyPYTLK	4.89733	5.67941	8.65569	3.85974	7.41694	6.22361	5.54718	6.29281	4.27534	5.1737	4.39917	9.26622	5.3798	8.041	8.25644	0.909936	0.728462	0.837925	0.464915	0.979548	0.948157	1.12712	0.609308
Y208	HNRNPR_O43390_208_Y	LSGQNRGyAFITFCG	HNRNPR	O43390	Heterogeneous nuclear ribonucleoprotein R__	GyAFITFCGK	2.06203	3.43964	4.58242	1.18365	1.93852	0.722944	3.02573	0.660889	0.728391	2.58685	3.2639	1.20409	2.30563	1.71244	2.48688	0.381305	0.0621872	0.437819	0.150785	0.699601	0.346742	0.645071	0.193991
Y111	HNRNPUL1_Q9BUJ2_111_Y	ITRQNQFyDTQVIKQ	HNRNPUL1	Q9BUJ2	Heterogeneous nuclear ribonucleoprotein U-like protein 1__	QNQFyDTQVIK	6.1861	4.39954	5.09158	1.33804	3.28705	2.45172	2.82402	2.32748	3.13525	4.61134	5.53444	4.39753	4.89946	1.9358	4.87428	0.451407	0.0202117	0.528585	0.0124881	0.927671	0.578692	0.746914	0.300352
Y510	HNRNPUL1_Q9BUJ2_510_Y	ILDQTNVyGSAQRRK	HNRNPUL1	Q9BUJ2	Heterogeneous nuclear ribonucleoprotein U-like protein 1__	NYILDQTNVyGSAQR	3.93075	2.47974	0.533404	1.13219	2.19137	2.07454	3.63088	2.32748	0.696722	4.16145	1.04066	1.15173	4.51519	1.63798	3.28268	0.777388	0.646189	0.958408	0.944507	0.915025	0.89646	1.35887	0.554594
Y257	HNRNPU_Q00839_257_Y	REDHGRGyFEYIEEN	HNRNPU	Q00839	Heterogeneous nuclear ribonucleoprotein U__	GyFEYIEENK	9.02139	7.59921	2.90948	3.24218	4.88844	4.52626	3.22745	2.41368	3.13525	5.51112	2.83818	1.04703	5.28373	1.48907	3.48163	0.648071	0.297143	0.449378	0.126875	0.481121	0.208746	0.525058	0.223299
Y525	HNRNPU_Q00839_525_Y	AAENPGKyNILGTNT	HNRNPU	Q00839	Heterogeneous nuclear ribonucleoprotein U__	yNILGTNTIMDK	7.73262	4.15957	5.16432	1.13219	6.82696	6.97798	5.14375	5.68939	3.70529	7.08572	3.12199	1.15173	6.72474	1.63798	7.36116	0.875744	0.764042	0.852368	0.528432	0.665989	0.40537	0.92187	0.842842
Y52	HPCAL1_P37235_52_Y	VDEFKKIyANFFPYG	HPCAL1	P37235	Hippocalcin-like protein 1__	IyANFFPYGDASK	4.57513	0.826581	3.12769	1.59536	0.870929	0.974403	1.0422	0.890763	0.981745	1.16221	1.46639	1.6229	0.9927	2.30807	3.08373	0.403392	0.202711	0.341725	0.161796	0.498452	0.26451	0.748529	0.598081
Y58	HPCAL1_P37235_58_Y	IYANFFPyGDASKFA	HPCAL1	P37235	Hippocalcin-like protein 1__	IYANFFPyGDASK	2.83529	2.8797	2.54579	1.02926	1.68567	0.628647	2.52145	2.15507	0.633384	0.749812	3.97345	1.04703	0.640452	4.91395	2.98425	0.404753	0.00729706	0.642785	0.169367	0.698517	0.467009	1.03364	0.944043
Y52	HPCA_P84074_52_Y	VDEFKKIyANFFPYG	HPCA	P84074	Neuron-specific calcium-binding protein hippocalcin__	IyANFFPYGDASK	4.57513	0.826581	3.12769	1.59536	0.870929	0.974403	1.0422	0.890763	0.981745	1.16221	1.46639	1.6229	0.9927	2.30807	3.08373	0.403392	0.202711	0.341725	0.161796	0.498452	0.26451	0.748529	0.598081
Y58	HPCA_P84074_58_Y	IYANFFPyGDASKFA	HPCA	P84074	Neuron-specific calcium-binding protein hippocalcin__	IYANFFPyGDASK	2.83529	2.8797	2.54579	1.02926	1.68567	0.628647	2.52145	2.15507	0.633384	0.749812	3.97345	1.04703	0.640452	4.91395	2.98425	0.404753	0.00729706	0.642785	0.169367	0.698517	0.467009	1.03364	0.944043
Y284	HSP90AA1_P07900_284_Y	KKKIKEKyIDQEELN	HSP90AA1	P07900	Heat shock protein HSP 90-alpha__	yIDQEELNK	4.70401	3.59962	5.09158	4.32291	4.38274	5.37493	3.42917	3.0171	0.76006	2.69932	1.13527	5.33986	2.40169	1.78689	4.97376	1.05117	0.705311	0.537978	0.0937765	0.684905	0.341935	0.684001	0.25905
Y309	HSP90AA1_P07900_309_Y	DDITNEEyGEFYKSL	HSP90AA1	P07900	Heat shock protein HSP 90-alpha__	NPDDITNEEyGEFYK	9.79465	9.51901	10.0377	6.69021	6.23697	8.29814	11.9012	7.9594	8.8357	10.6848	6.85893	3.14109	6.9489	4.46722	5.70324	0.723146	0.0135622	0.977682	0.864942	0.704731	0.256277	0.583256	0.00508725
Y38	HSP90AA1_P07900_38_Y	SLIINTFySNKEIFL	HSP90AA1	P07900	Heat shock protein HSP 90-alpha__	MSLIINTFySNK	9.15027	6.15936	4.97035	2.83047	6.82696	8.95822	5.5808	3.56305	6.36551	4.98625	4.68299	2.87933	3.87473	4.09495	4.90744	0.917932	0.812044	0.764762	0.348174	0.618766	0.140879	0.634967	0.126675
Y466	HSP90AA1_P07900_466_Y	LSELLRYyTSASGDE	HSP90AA1	P07900	Heat shock protein HSP 90-alpha__	YyTSASGDEMVSLK	12.05	14.3985	16.5113	6.94753	9.43975	12.8244	6.75747	9.65472	11.1159	10.9098	9.36598	7.22451	12.4888	5.13731	13.1307	0.679977	0.0984274	0.640787	0.0472757	0.64014	0.0369822	0.715944	0.22932
Y493	HSP90AA1_P07900_493_Y	ENQKHIYyITGETKD	HSP90AA1	P07900	Heat shock protein HSP 90-alpha__	HIYyITGETK	10.0524	13.9985	13.0926	5.09485	11.1254	10.7499	10.6909	9.65472	8.45567	10.6848	6.10208	2.25112	8.3579	9.90234	8.25644	0.726107	0.21223	0.775406	0.10978	0.512553	0.0902462	0.713898	0.0535031
Y61	HSP90AA1_P07900_61_Y	DALDKIRyESLTDPS	HSP90AA1	P07900	Heat shock protein HSP 90-alpha__	IRyESLTDPSK	5.0262	4.87949	2.98221	6.94753	5.73127	11.6928	6.95919	8.62029	9.50076	7.64808	13.1975	9.73739	8.55003	9.38117	5.96851	1.89105	0.11892	1.94603	0.0150038	2.373	0.0278785	1.85443	0.0396215
Y627	HSP90AA1_P07900_627_Y	RDNSTMGyMAAKKHL	HSP90AA1	P07900	Heat shock protein HSP 90-alpha__	DNSTMGyMAAK	5.54171	3.11967	3.78232	3.39657	2.27565	5.28064	2.42059	0.632154	0.696722	0.824793	1.04066	3.61226	3.65058	1.63798	2.98425	0.880193	0.684416	0.301314	0.0356812	0.4402	0.113751	0.664819	0.2109
Y283	HSP90AA2P_Q14568_283_Y	KKKTKEKyIDQEELN	HSP90AA2P	Q14568	Heat shock protein HSP 90-alpha A2__	yIDQEELNK	4.70401	3.59962	5.09158	4.32291	4.38274	5.37493	3.42917	3.0171	0.76006	2.69932	1.13527	5.33986	2.40169	1.78689	4.97376	1.05117	0.705311	0.537978	0.0937765	0.684905	0.341935	0.684001	0.25905
Y38	HSP90AA2P_Q14568_38_Y	SLIINTFySNKEIFL	HSP90AA2P	Q14568	Heat shock protein HSP 90-alpha A2__	MSLIINTFySNK	9.15027	6.15936	4.97035	2.83047	6.82696	8.95822	5.5808	3.56305	6.36551	4.98625	4.68299	2.87933	3.87473	4.09495	4.90744	0.917932	0.812044	0.764762	0.348174	0.618766	0.140879	0.634967	0.126675
Y178	HSP90AA5P_Q58FG0_178_Y	ANQKHIYyITGETKD	HSP90AA5P	Q58FG0	Putative heat shock protein HSP 90-alpha A5__	HIYyITGETK	10.0524	13.9985	13.0926	5.09485	11.1254	10.7499	10.6909	9.65472	8.45567	10.6848	6.10208	2.25112	8.3579	9.90234	8.25644	0.726107	0.21223	0.775406	0.10978	0.512553	0.0902462	0.713898	0.0535031
S255	HSP90AB1_P08238_255_S	PKIEDVGsDEEDDSG	HSP90AB1	P08238	Heat shock protein HSP 90-beta__	IEDVGsDEEDDSGK	4.31738	1.99979	4.07327	1.08073	3.11849	2.82891	2.11801	0.60342	0.665053	3.82404	6.10208	6.9104	8.9343	5.13731	0.696326	0.676404	0.313306	0.325923	0.0579307	1.62039	0.142937	1.4213	0.589552
Y276	HSP90AB1_P08238_276_Y	TKKIKEKyIDQEELN	HSP90AB1	P08238	Heat shock protein HSP 90-beta__	yIDQEELNK	4.70401	3.59962	5.09158	4.32291	4.38274	5.37493	3.42917	3.0171	0.76006	2.69932	1.13527	5.33986	2.40169	1.78689	4.97376	1.05117	0.705311	0.537978	0.0937765	0.684905	0.341935	0.684001	0.25905
Y301	HSP90AB1_P08238_301_Y	DDITQEEyGEFYKSL	HSP90AB1	P08238	Heat shock protein HSP 90-beta__	NPDDITQEEyGEFYK	19.4604	10.7989	18.1115	5.35217	12.6425	15.7476	15.0278	11.3788	14.3461	12.1469	8.0415	2.82698	11.1439	4.0205	11.1412	0.697575	0.299114	0.842506	0.432772	0.475811	0.0907523	0.543832	0.109721
Y305	HSP90AB1_P08238_305_Y	QEEYGEFyKSLTNDW	HSP90AB1	P08238	Heat shock protein HSP 90-beta__	NPDDITQEEYGEFyK	3.80187	3.8396	4.7279	1.44097	3.20277	5.18634	0.94134	0.80456	3.04024	4.27393	1.32448	1.46584	2.6899	2.0847	2.7853	0.794711	0.493078	0.386935	0.0321824	0.571108	0.153917	0.611179	0.012751
Y33	HSP90AB1_P08238_33_Y	SLIINTFySNKEIFL	HSP90AB1	P08238	Heat shock protein HSP 90-beta__	MSLIINTFySNK	9.15027	6.15936	4.97035	2.83047	6.82696	8.95822	5.5808	3.56305	6.36551	4.98625	4.68299	2.87933	3.87473	4.09495	4.90744	0.917932	0.812044	0.764762	0.348174	0.618766	0.140879	0.634967	0.126675
Y484	HSP90AB1_P08238_484_Y	KETQKSIyYITGESK	HSP90AB1	P08238	Heat shock protein HSP 90-beta__	SIyYITGESK	32.8636	37.8361	34.6228	25.4743	27.4764	32.061	27.5342	28.3607	27.4572	27.4431	23.273	11.8314	27.7636	32.8341	30.3399	0.807156	0.0496864	0.791399	0.00784872	0.593866	0.0433885	0.86342	0.0809011
Y485	HSP90AB1_P08238_485_Y	ETQKSIYyITGESKE	HSP90AB1	P08238	Heat shock protein HSP 90-beta__	SIYyITGESK	5.54171	4.07957	5.81895	3.70535	3.87704	4.80915	2.52145	3.96533	3.13525	3.5991	1.13527	3.92637	2.59383	1.78689	3.78006	0.802549	0.187132	0.623179	0.0468411	0.56092	0.0939416	0.52854	0.0374241
Y56	HSP90AB1_P08238_56_Y	DALDKIRyESLTDPS	HSP90AB1	P08238	Heat shock protein HSP 90-beta__	IRyESLTDPSK	5.0262	4.87949	2.98221	6.94753	5.73127	11.6928	6.95919	8.62029	9.50076	7.64808	13.1975	9.73739	8.55003	9.38117	5.96851	1.89105	0.11892	1.94603	0.0150038	2.373	0.0278785	1.85443	0.0396215
S177	HSP90AB2P_Q58FF8_177_S	PKIEDVGsDEEDDSG	HSP90AB2P	Q58FF8	Putative heat shock protein HSP 90-beta 2__	IEDVGsDEEDDSGK	4.31738	1.99979	4.07327	1.08073	3.11849	2.82891	2.11801	0.60342	0.665053	3.82404	6.10208	6.9104	8.9343	5.13731	0.696326	0.676404	0.313306	0.325923	0.0579307	1.62039	0.142937	1.4213	0.589552
Y198	HSP90AB2P_Q58FF8_198_Y	TKKIKEKyIDQEELN	HSP90AB2P	Q58FF8	Putative heat shock protein HSP 90-beta 2__	yIDQEELNK	4.70401	3.59962	5.09158	4.32291	4.38274	5.37493	3.42917	3.0171	0.76006	2.69932	1.13527	5.33986	2.40169	1.78689	4.97376	1.05117	0.705311	0.537978	0.0937765	0.684905	0.341935	0.684001	0.25905
Y260	HSP90AB2P_Q58FF8_260_Y	KEIQKSIyYITGESK	HSP90AB2P	Q58FF8	Putative heat shock protein HSP 90-beta 2__	SIyYITGESK	32.8636	37.8361	34.6228	25.4743	27.4764	32.061	27.5342	28.3607	27.4572	27.4431	23.273	11.8314	27.7636	32.8341	30.3399	0.807156	0.0496864	0.791399	0.00784872	0.593866	0.0433885	0.86342	0.0809011
Y261	HSP90AB2P_Q58FF8_261_Y	EIQKSIYyITGESKE	HSP90AB2P	Q58FF8	Putative heat shock protein HSP 90-beta 2__	SIYyITGESK	5.54171	4.07957	5.81895	3.70535	3.87704	4.80915	2.52145	3.96533	3.13525	3.5991	1.13527	3.92637	2.59383	1.78689	3.78006	0.802549	0.187132	0.623179	0.0468411	0.56092	0.0939416	0.52854	0.0374241
Y33	HSP90AB2P_Q58FF8_33_Y	SLIINTFySNKEIFL	HSP90AB2P	Q58FF8	Putative heat shock protein HSP 90-beta 2__	MSLIINTFySNK	9.15027	6.15936	4.97035	2.83047	6.82696	8.95822	5.5808	3.56305	6.36551	4.98625	4.68299	2.87933	3.87473	4.09495	4.90744	0.917932	0.812044	0.764762	0.348174	0.618766	0.140879	0.634967	0.126675
Y56	HSP90AB2P_Q58FF8_56_Y	DALDKIRyESLTDPS	HSP90AB2P	Q58FF8	Putative heat shock protein HSP 90-beta 2__	IRyESLTDPSK	5.0262	4.87949	2.98221	6.94753	5.73127	11.6928	6.95919	8.62029	9.50076	7.64808	13.1975	9.73739	8.55003	9.38117	5.96851	1.89105	0.11892	1.94603	0.0150038	2.373	0.0278785	1.85443	0.0396215
Y56	HSP90AB3P_Q58FF7_56_Y	DALDKIRyESLTDPS	HSP90AB3P	Q58FF7	Putative heat shock protein HSP 90-beta-3__	IRyESLTDPSK	5.0262	4.87949	2.98221	6.94753	5.73127	11.6928	6.95919	8.62029	9.50076	7.64808	13.1975	9.73739	8.55003	9.38117	5.96851	1.89105	0.11892	1.94603	0.0150038	2.373	0.0278785	1.85443	0.0396215
Y32	HSP90AB4P_Q58FF6_32_Y	DALDKIRyESLTDPS	HSP90AB4P	Q58FF6	Putative heat shock protein HSP 90-beta 4__	IRyESLTDPSK	5.0262	4.87949	2.98221	6.94753	5.73127	11.6928	6.95919	8.62029	9.50076	7.64808	13.1975	9.73739	8.55003	9.38117	5.96851	1.89105	0.11892	1.94603	0.0150038	2.373	0.0278785	1.85443	0.0396215
Y9	HSP90AB4P_Q58FF6_9_Y	SLIINTFySNKEIFL	HSP90AB4P	Q58FF6	Putative heat shock protein HSP 90-beta 4__	MSLIINTFySNK	9.15027	6.15936	4.97035	2.83047	6.82696	8.95822	5.5808	3.56305	6.36551	4.98625	4.68299	2.87933	3.87473	4.09495	4.90744	0.917932	0.812044	0.764762	0.348174	0.618766	0.140879	0.634967	0.126675
Y401	HSP90B1_P14625_401_Y	PRGLFDEyGSKKSDY	HSP90B1	P14625	Endoplasmin__	GLFDEyGSK	3.22193	2.95969	3.41863	1.28658	2.35994	4.90345	3.22745	0.718357	3.89531	0.937265	1.18257	1.30879	2.40169	1.86134	2.68583	0.890599	0.762201	0.816762	0.580427	0.357139	0.000279717	0.723821	0.0328118
Y429	HSP90B1_P14625_429_Y	FHDMMPKyLNFVKGV	HSP90B1	P14625	Endoplasmin__	yLNFVK	65.985	60.4737	63.4993	7.87386	51.8343	43.2824	35.9054	28.878	33.5377	38.3529	18.4481	9.26622	36.794	8.93445	52.4234	0.542175	0.0991625	0.517594	0.000303832	0.347799	0.00910583	0.516703	0.0753784
Y677	HSP90B1_P14625_677_Y	GKDISTNyYASQKKT	HSP90B1	P14625	Endoplasmin__	DISTNyYASQK	8.63476	5.27945	5.16432	3.70535	8.59691	3.86618	8.3712	3.53432	5.98548	8.43538	4.39917	3.14109	4.22698	1.48907	5.37166	0.847468	0.647763	0.937756	0.83683	0.837362	0.625791	0.581162	0.175325
Y94	HSP90B1_P14625_94_Y	KLIINSLyKNKEIFL	HSP90B1	P14625	Endoplasmin__	LIINSLyK	6.1861	10.1589	11.6379	2.52169	10.4511	4.87202	4.60584	3.8504	5.66878	8.51036	2.31784	2.56523	3.04215	3.64823	8.05749	0.637704	0.302796	0.504773	0.0541139	0.478629	0.134481	0.527032	0.123738
Y58	HSP90B2P_Q58FF3_58_Y	PRGLFDEyGSKKSDY	HSP90B2P	Q58FF3	Putative endoplasmin-like protein__	GLFDEyGSK	3.22193	2.95969	3.41863	1.28658	2.35994	4.90345	3.22745	0.718357	3.89531	0.937265	1.18257	1.30879	2.40169	1.86134	2.68583	0.890599	0.762201	0.816762	0.580427	0.357139	0.000279717	0.723821	0.0328118
Y115	HSPA1A_P0DMV8_115_Y	KGETKAFyPEEISSM	HSPA1A	P0DMV8	Heat shock 70 kDa protein 1A__	AFyPEEISSMVLTK	1.41765	0.506614	3.05495	0.9778	3.45562	1.79164	3.02573	0.545952	0.601715	0.712321	0.898756	0.994679	0.608429	1.41462	0.630009	1.25021	0.710808	0.838164	0.820116	0.523327	0.351058	0.532827	0.382622
Y183	HSPA1A_P0DMV8_183_Y	PTAAAIAyGLDRTGK	HSPA1A	P0DMV8	Heat shock 70 kDa protein 1A__	IINEPTAAAIAyGLDR	1.41765	0.586606	0.533404	1.13219	0.618079	0.691512	0.739624	1.89646	0.696722	0.824793	1.04066	1.15173	0.704497	1.63798	0.729484	0.962218	0.927117	1.31334	0.614619	1.18896	0.624576	1.21055	0.693231
Y115	HSPA1B_P0DMV9_115_Y	KGETKAFyPEEISSM	HSPA1B	P0DMV9	Heat shock 70 kDa protein 1B__	AFyPEEISSMVLTK	1.41765	0.506614	3.05495	0.9778	3.45562	1.79164	3.02573	0.545952	0.601715	0.712321	0.898756	0.994679	0.608429	1.41462	0.630009	1.25021	0.710808	0.838164	0.820116	0.523327	0.351058	0.532827	0.382622
Y183	HSPA1B_P0DMV9_183_Y	PTAAAIAyGLDRTGK	HSPA1B	P0DMV9	Heat shock 70 kDa protein 1B__	IINEPTAAAIAyGLDR	1.41765	0.586606	0.533404	1.13219	0.618079	0.691512	0.739624	1.89646	0.696722	0.824793	1.04066	1.15173	0.704497	1.63798	0.729484	0.962218	0.927117	1.31334	0.614619	1.18896	0.624576	1.21055	0.693231
Y117	HSPA1L_P34931_117_Y	KGENKAFyPEEISSM	HSPA1L	P34931	Heat shock 70 kDa protein 1-like__	AFyPEEISSMVLTK	1.41765	0.506614	3.05495	0.9778	3.45562	1.79164	3.02573	0.545952	0.601715	0.712321	0.898756	0.994679	0.608429	1.41462	0.630009	1.25021	0.710808	0.838164	0.820116	0.523327	0.351058	0.532827	0.382622
Y185	HSPA1L_P34931_185_Y	PTAAAIAyGLDKGGQ	HSPA1L	P34931	Heat shock 70 kDa protein 1-like__	IINEPTAAAIAyGLDK	19.2027	15.8383	16.584	4.58022	16.6038	10.3727	7.93415	7.58585	11.5909	7.27317	4.49378	2.56523	6.91688	3.64823	14.7223	0.611268	0.138199	0.525151	0.00754317	0.277621	0.00188226	0.489829	0.0631538
Y184	HSPA2_P54652_184_Y	PTAAAIAyGLDKKGC	HSPA2	P54652	Heat shock-related 70 kDa protein 2__	IINEPTAAAIAyGLDK, IINEPTAAAIAyGLDKK	27.8375	29.0369	29.4584	5.76387	28.572	17.2564	18.0199	11.2926	16.4363	15.3711	7.75768	3.76932	12.0085	5.36067	23.7745	0.597598	0.15429	0.529912	0.00292435	0.311563	0.00449806	0.476571	0.0494822
Y127	HSPA5_P11021_127_Y	VEKKTKPyIQVDIGG	HSPA5	P11021	Endoplasmic reticulum chaperone BiP__	TKPyIQVDIGGGQTK	12.6299	11.0388	13.0199	2.16145	11.7997	14.8046	7.06005	6.89623	6.17549	10.7973	6.10208	4.39753	13.3534	3.12706	12.8323	0.784051	0.531578	0.54872	0.00114478	0.580478	0.0628949	0.798961	0.507281
Y160	HSPA5_P11021_160_Y	MKETAEAyLGKKVTH	HSPA5	P11021	Endoplasmic reticulum chaperone BiP__	ETAEAyLGK	4.25294	4.55952	4.07327	3.08779	3.20277	3.39469	2.11801	1.98267	2.4702	0.749812	0.946059	1.04703	2.40169	1.48907	3.87953	0.751626	0.00313843	0.509935	0.00048959	0.212863	3.48317e-05	0.603015	0.0744403
Y209	HSPA5_P11021_209_Y	PTAAAIAyGLDKREG	HSPA5	P11021	Endoplasmic reticulum chaperone BiP__	IINEPTAAAIAyGLDK, IINEPTAAAIAyGLDKR	23.7778	22.9576	21.1664	6.2785	19.9751	15.4647	11.2625	11.034	17.1963	11.4346	6.05478	4.29283	11.1439	6.1052	20.1934	0.614392	0.100528	0.581616	0.0118263	0.32079	0.00253079	0.551421	0.072649
Y185	HSPA6_P17066_185_Y	PTAAAIAyGLDRRGA	HSPA6	P17066	Heat shock 70 kDa protein 6__	IINEPTAAAIAyGLDR	1.41765	0.586606	0.533404	1.13219	0.618079	0.691512	0.739624	1.89646	0.696722	0.824793	1.04066	1.15173	0.704497	1.63798	0.729484	0.962218	0.927117	1.31334	0.614619	1.18896	0.624576	1.21055	0.693231
Y115	HSPA8_P11142_115_Y	KGETKSFyPEEVSSM	HSPA8	P11142	Heat shock cognate 71 kDa protein__	SFyPEEVSSMVLTK	4.23146	4.77284	4.65516	2.26438	3.93323	5.18634	5.71528	3.50558	6.08048	5.69857	2.08133	5.1828	4.99552	3.27596	4.47638	0.833411	0.428663	1.1202	0.541497	0.948991	0.84871	0.933262	0.600478
Y134	HSPA8_P11142_134_Y	MKEIAEAyLGKTVTN	HSPA8	P11142	Heat shock cognate 71 kDa protein__	EIAEAyLGK	7.66818	6.23935	9.09211	2.77901	4.97272	4.99774	4.84118	5.43078	6.46051	7.19819	0.851453	0.942328	4.70732	1.34017	4.67533	0.554333	0.0364133	0.72751	0.0927033	0.390961	0.107296	0.466217	0.0420244
Y149	HSPA8_P11142_149_Y	AVVTVPAyFNDSQRQ	HSPA8	P11142	Heat shock cognate 71 kDa protein__	TVTNAVVTVPAyFNDSQR	3.22193	5.35944	2.13362	2.21292	1.20806	1.35159	1.44563	2.52862	1.36177	4.19895	2.03403	4.13577	1.37697	3.20151	1.42581	0.445411	0.11818	0.497996	0.153382	0.967686	0.927085	0.560364	0.234102
Y183	HSPA8_P11142_183_Y	PTAAAIAyGLDKKVG	HSPA8	P11142	Heat shock cognate 71 kDa protein__	IINEPTAAAIAyGLDK, IINEPTAAAIAyGLDKK	27.8375	29.0369	29.4584	5.76387	28.572	17.2564	18.0199	11.2926	16.4363	15.3711	7.75768	3.76932	12.0085	5.36067	23.7745	0.597598	0.15429	0.529912	0.00292435	0.311563	0.00449806	0.476571	0.0494822
Y118	HSPA9_P38646_118_Y	TNPNNTFyATKRLIG	HSPA9	P38646	Stress-70 protein, mitochondrial__	QAVTNPNNTFyATK	5.28396	8.23914	5.74621	5.40363	4.29846	4.24337	5.54718	2.75849	6.65053	3.82404	0.993362	1.09938	7.30115	4.69058	7.85854	0.723714	0.1483	0.776167	0.385673	0.307057	0.0269498	1.03015	0.892085
Y161	HSPA9_P38646_161_Y	VEAHGKLySPSQIGA	HSPA9	P38646	Stress-70 protein, mitochondrial__	LySPSQIGAFVLMK	1.28877	1.67982	3.70958	1.02926	2.5285	0.628647	0.672385	0.574686	0.633384	2.36191	3.12199	1.04703	0.640452	1.48907	0.663168	0.626879	0.430075	0.281582	0.100215	0.977952	0.961856	0.418182	0.181009
Y230	HSPA9_P38646_230_Y	PTAAALAyGLDKSED	HSPA9	P38646	Stress-70 protein, mitochondrial__	VINEPTAAALAyGLDK	3.47968	3.19967	2.90948	0.9778	2.35994	2.26313	2.52145	0.545952	4.65537	2.13696	0.898756	2.98404	0.608429	1.41462	3.38216	0.584104	0.0488528	0.805393	0.631001	0.627788	0.130838	0.563698	0.172241
Y223	HSPD1_P10809_223_Y	GMKFDRGyISPYFIN	HSPD1	P10809	60 kDa heat shock protein, mitochondrial__	GyISPYFINTSK	3.99519	3.59962	7.71011	1.18365	6.06841	3.48899	0.773243	2.15507	2.5652	2.92427	1.08797	1.20409	3.2663	1.71244	2.28793	0.701804	0.473519	0.358938	0.0822106	0.340827	0.0794386	0.474793	0.125265
Y227	HSPD1_P10809_227_Y	DRGYISPyFINTSKG	HSPD1	P10809	60 kDa heat shock protein, mitochondrial__	GYISPyFINTSK	5.47727	5.7594	8.65569	2.9334	5.73127	4.24337	5.54718	5.51698	5.79546	6.52336	3.54772	0.994679	2.49776	1.41462	5.76956	0.648894	0.14734	0.847542	0.377552	0.556282	0.195113	0.486717	0.109173
Y76	HSPE1_P61604_76_Y	DKVLLPEyGGTKVVL	HSPE1	P61604	10 kDa heat shock protein, mitochondrial__	VLLPEyGGTK	3.86631	1.83981	3.63684	1.18365	2.86564	3.48899	2.72316	2.67229	4.18033	0.862283	1.08797	1.20409	0.73652	1.71244	2.58635	0.806841	0.557207	1.02492	0.928215	0.337617	0.0335034	0.538942	0.16032
Y904	HYOU1_Q9Y4L1_904_Y	ALDREVQyLLNKAKF	HYOU1	Q9Y4L1	Hypoxia up-regulated protein 1__	EVQyLLNK	5.47727	7.03927	6.54632	4.16852	5.47842	3.1118	4.13517	0.775826	3.89531	3.5991	1.27718	1.41349	0.86461	2.01025	3.97901	0.669298	0.0635541	0.461961	0.0438169	0.329949	0.00848825	0.35954	0.0162473
Y1044	IARS_P41252_1044_Y	IKAPLKPyPVSPSDK	IARS	P41252	Isoleucine--tRNA ligase, cytoplasmic__	APLKPyPVSPSDK	7.21711	9.75898	8.51022	4.47729	8.59691	7.16658	8.77463	4.31014	7.22057	5.1737	1.32448	4.39753	5.9562	2.0847	6.36641	0.794182	0.28362	0.796716	0.313787	0.427512	0.0246675	0.565296	0.0756344
Y283	IARS_P41252_283_Y	LERFPGAyLKGKKYR	IARS	P41252	Isoleucine--tRNA ligase, cytoplasmic__	FPGAyLK	2.89973	1.99979	2.83674	1.02926	1.68567	2.16883	0.672385	2.75849	0.633384	2.92427	0.946059	1.04703	2.6899	1.48907	0.663168	0.631282	0.0965294	0.525352	0.182355	0.635625	0.253788	0.625902	0.215358
Y262	ICA1_Q05084_262_Y	SFKGYQPyEFTTLKS	ICA1	Q05084	Islet cell autoantigen 1__	GYQPyEFTTLK	1.99759	2.55973	3.27316	1.59536	2.86564	0.974403	1.0422	0.890763	0.981745	1.16221	1.46639	1.6229	0.9927	2.30807	1.02791	0.694134	0.297939	0.372226	0.0116156	0.542942	0.0385934	0.552799	0.109394
Y383	IFIT2_P09913_383_Y	RYGNFQLyQMKCEDK	IFIT2	P09913	Interferon-induced protein with tetratricopeptide repeats 2__	YGNFQLyQMK	2.12647	2.39975	2.18211	1.38951	0.758551	3.77188	0.90772	5.25838	3.32526	1.01225	1.27718	1.41349	2.59383	6.9242	4.97376	0.882476	0.789622	1.41486	0.50283	0.551988	0.00226206	2.16027	0.107534
Y304	IFNGR1_P15260_304_Y	ETKPESKyVSLITSY	IFNGR1	P15260	Interferon gamma receptor 1__	yVSLITSYQPFSLEK	5.09064	4.95948	9.4558	12.0424	5.30986	8.95822	6.35404	11.8098	7.88563	8.43538	11.7784	9.58033	6.72474	18.9857	11.4396	1.34885	0.405751	1.33546	0.376796	1.52744	0.125262	1.90455	0.202672
Y821	IL4R_P24394_821_Y	FVSVGPTyMRV-	IL4R	P24394	Interleukin-4 receptor subunit alpha__	IVNFVSVGPTyMR	0	0	0	0	0	0	0	0	0	0	0	0	0	0	0	#DIV/0!	#DIV/0!	#DIV/0!	#DIV/0!	#DIV/0!	#DIV/0!	#DIV/0!	#DIV/0!
Y418	ILF3_Q12906_418_Y	QLKPGLQyKLVSQTG	ILF3	Q12906	Interleukin enhancer-binding factor 3__	LNQLKPGLQyK	27.773	29.3569	31.8588	10.9617	24.4422	22.7256	21.987	14.1373	19.0015	15.2962	8.94026	13.1926	21.0388	3.72269	18.7013	0.653223	0.0795803	0.61947	0.0118934	0.420605	0.00148862	0.488408	0.0523029
Y579	ILF3_Q12906_579_Y	NKKVAKAyAALAALE	ILF3	Q12906	Interleukin enhancer-binding factor 3__	AyAALAALEK	5.0262	3.19967	6.03716	1.28658	5.14129	3.39469	2.72316	0.718357	2.5652	2.92427	1.18257	1.30879	2.88203	1.86134	2.48688	0.688673	0.346859	0.421139	0.0588144	0.379697	0.0422412	0.506922	0.0564934
Y33	IMMT_Q16891_33_Y	PLRPCRRySTSGSSG	IMMT	Q16891	MICOS complex subunit MIC60__	ySTSGSSGLTTGK	3.15749	7.35923	4.29148	7.25631	2.69707	5.28064	3.02573	2.8447	0.823399	2.92427	1.22988	1.36114	3.2663	1.9358	3.58111	1.02876	0.941628	0.452035	0.133522	0.372448	0.0862563	0.593132	0.211752
Y484	IMPDH2_P12268_484_Y	TQVRAMMySGELKFE	IMPDH2	P12268	Inosine-5'-monophosphate dehydrogenase 2__	AMMySGELK	1.80428	1.83981	4.36421	1.13219	3.11849	2.07454	0.739624	3.70672	4.56036	3.82404	3.54772	1.15173	0.704497	1.63798	3.38216	0.789833	0.612696	1.12467	0.827964	1.06433	0.893054	0.714838	0.545848
Y379	INA_Q16352_379_Y	MARHLREyQDLLNVK	INA	Q16352	Alpha-internexin__	EyQDLLNVK	12.9521	13.9185	12.729	3.08779	11.7154	7.82666	8.97635	7.49965	9.78578	9.11021	6.33859	3.14109	7.30115	9.9768	12.0365	0.571467	0.0882656	0.663183	0.0043074	0.469446	0.0165004	0.740271	0.0730202
Y913	INCENP_Q9NQS7_913_Y	RVPSSLAySLKK-	INCENP	Q9NQS7	Inner centromere protein__	VPSSLAySLK	0.45107	1.67982	0.509158	1.08073	2.35994	0.660079	0.706005	0.60342	0.665053	0.787302	0.993362	1.09938	0.672474	1.56353	0.696326	1.55329	0.494965	0.747895	0.609863	1.09091	0.855021	1.11071	0.853884
T1509	IQGAP1_P46940_1509_T	ELVKLQQtYAALNSK	IQGAP1	P46940	Ras GTPase-activating-like protein IQGAP1__	LQQtYAALNSK	6.57273	11.9188	11.4924	13.5863	11.2097	8.10955	11.8004	10.3443	9.31074	7.61059	11.4946	13.0355	11.1439	16.082	9.15171	1.09744	0.698148	1.04908	0.805151	1.07193	0.775412	1.21324	0.471102
Y1520	IQGAP1_P46940_1520_Y	LNSKATFyGEQVDYY	IQGAP1	P46940	Ras GTPase-activating-like protein IQGAP1__	ATFyGEQVDYYK	6.95936	4.47953	5.16432	1.23512	5.05701	4.33767	3.32831	3.18951	5.41543	6.63583	3.40581	4.24047	4.03485	1.78689	5.57061	0.640226	0.224256	0.718731	0.205952	0.860202	0.559838	0.686153	0.259878
Y172	IQGAP1_P46940_172_Y	APQIQDLyGKVDFTE	IQGAP1	P46940	Ras GTPase-activating-like protein IQGAP1__	LGLAPQIQDLyGK	2.89973	1.83981	1.89116	1.18365	2.94992	3.01751	0.773243	3.62052	4.18033	0.862283	1.08797	1.20409	0.73652	1.71244	0.762643	1.07848	0.814538	1.29309	0.590765	0.475718	0.0321407	0.484354	0.0729111
Y192	IQGAP1_P46940_192_Y	MKTELEKyGIQMPAF	IQGAP1	P46940	Ras GTPase-activating-like protein IQGAP1__	yGIQMPAFSK	5.73503	7.27924	10.6923	2.72755	4.63559	8.39244	8.16948	6.81003	5.13041	4.23644	2.50706	2.77463	6.72474	3.94605	9.64909	0.664608	0.297892	0.848285	0.52143	0.401498	0.0387186	0.857141	0.635434
Y675	IRS2_Q9Y4H2_675_Y	GSCRSDDyMPMSPAS	IRS2	Q9Y4H2	Insulin receptor substrate 2__	SDDyMPMSPASVSAPK	2.06203	1.75982	2.40032	3.85974	0.618079	2.73461	0.739624	3.44812	4.94039	0.824793	3.97345	3.76931	4.22698	1.63798	4.37691	1.15915	0.750289	1.46703	0.479448	1.37694	0.491651	1.64603	0.214105
Y420	ITCH_Q96J02_420_Y	QFNQRFIyGNQDLFA	ITCH	Q96J02	E3 ubiquitin-protein ligase Itchy homolog__	FIyGNQDLFATSQSK	4.1885	3.27966	3.29741	6.53582	4.88844	3.61472	5.64804	4.08027	4.08532	3.63659	4.44648	6.8057	3.10619	3.20151	6.26693	1.39695	0.187551	1.28313	0.166661	1.383	0.240043	1.16804	0.606556
Y195	ITGB1_P05556_195_Y	VEKTVMPyISTTPAK	ITGB1	P05556	Integrin beta-1__	TVMPyISTTPAK	3.80187	3.8396	3.92779	1.08073	2.94992	4.99774	3.02573	3.70672	4.08532	0.787302	2.98009	1.09938	0.672474	1.56353	3.68058	0.780377	0.495845	0.935044	0.467359	0.420664	0.0311586	0.511406	0.102453
Y397	ITGB1_P05556_397_Y	SEGVTISyKSYCKNG	ITGB1	P05556	Integrin beta-1__	LSEGVTISyK	4.44626	2.39975	2.32758	1.02926	2.27565	2.45172	0.672385	3.70672	4.08532	0.749812	0.946059	1.04703	1.92136	1.48907	2.68583	0.627522	0.240153	0.922695	0.862901	0.299	0.0375718	0.664545	0.257597
Y783	ITGB1_P05556_783_Y	DTGENPIyKSAVTTV	ITGB1	P05556	Integrin beta-1__	WDTGENPIyK	6.25054	5.03947	6.61906	6.79314	4.46702	5.94072	7.76605	8.62029	8.17065	9.22268	8.37262	7.22451	5.9562	12.5082	7.36116	0.960456	0.790264	1.3712	0.0145464	1.38588	0.0372739	1.44204	0.267038
Y773	ITGB3_P05106_773_Y	DTANNPLyKEATSTF	ITGB3	P05106	Integrin beta-3__	WDTANNPLyK	3.28636	2.71972	3.49137	3.55096	6.65839	2.64032	5.24461	7.06864	4.27534	4.83629	6.95353	3.14109	4.61125	1.48907	3.68058	1.35296	0.417791	1.74664	0.049899	1.5721	0.183223	1.02984	0.925857
Y553	ITSN2_Q9NZM3_553_Y	EYQNKLIyLVPEKQL	ITSN2	Q9NZM3	Intersectin-2__	LIyLVPEK	3.93075	3.91959	4.43695	1.33804	3.87704	3.67759	5.7489	5.34458	6.65053	2.92427	1.22988	4.86869	3.74664	6.25411	2.98425	0.723729	0.245803	1.44409	0.0125469	0.734323	0.364677	1.05678	0.827906
Y968	ITSN2_Q9NZM3_968_Y	REEPEALyAAVNKKP	ITSN2	Q9NZM3	Intersectin-2__	EEPEALyAAVNK, REEPEALyAAVNK	5.86391	5.17279	4.80064	10.2926	8.34406	8.07812	6.82471	11.2926	9.69077	7.83553	11.4946	5.60161	7.9416	7.29646	4.24427	1.68682	0.00901586	1.75586	0.0411409	1.57424	0.157471	1.23015	0.362089
Y480	JUP_P14923_480_Y	QNSVRLNyGIPAIVK	JUP	P14923	Junction plakoglobin__	LNyGIPAIVK	2.12647	0.613269	0.55765	4.01413	0.646173	0.722944	0.773243	3.18951	2.18517	0.862283	1.08797	4.39753	3.17024	1.71244	0.762643	1.63258	0.600164	1.86448	0.335671	1.92509	0.462581	1.71206	0.418474
Y293	KATNAL2_Q8IYT4_293_Y	PWKGLLLyGPPGTGK	KATNAL2	Q8IYT4	Katanin p60 ATPase-containing subunit A-like 2__	GLLLyGPPGTGK	1.61096	0.666597	2.47305	1.28658	0.702362	2.45172	0.840482	0.718357	0.79173	0.937265	1.18257	1.30879	0.800565	1.86134	0.82896	0.934757	0.89465	0.494793	0.200745	0.721724	0.454793	0.734825	0.540088
Y103	KHDRBS1_Q07666_103_Y	KMEPENKyLPELMAE	KHDRBS1	Q07666	KH domain-containing, RNA-binding, signal transduction-associated protein 1__	yLPELMAEK	5.09064	2.23977	2.90948	1.44097	2.86564	4.43196	0.94134	0.80456	4.65537	1.04974	1.32448	1.46584	2.78597	2.0847	4.57586	0.853385	0.702532	0.625131	0.449231	0.37501	0.0701397	0.922523	0.82737
Y6	KHDRBS2_Q5VWX1_6_Y	#NAME?	KHDRBS2	Q5VWX1	KH domain-containing, RNA-binding, signal transduction-associated protein 2__	yLPELMAEK	5.09064	2.23977	2.90948	1.44097	2.86564	4.43196	0.94134	0.80456	4.65537	1.04974	1.32448	1.46584	2.78597	2.0847	4.57586	0.853385	0.702532	0.625131	0.449231	0.37501	0.0701397	0.922523	0.82737
Y5	KHDRBS3_O75525_5_Y	#NAME?	KHDRBS3	O75525	KH domain-containing, RNA-binding, signal transduction-associated protein 3__	yLPELMAEK	5.09064	2.23977	2.90948	1.44097	2.86564	4.43196	0.94134	0.80456	4.65537	1.04974	1.32448	1.46584	2.78597	2.0847	4.57586	0.853385	0.702532	0.625131	0.449231	0.37501	0.0701397	0.922523	0.82737
Y73	KIF23_Q02241_73_Y	GDYKETQySFKQVFG	KIF23	Q02241	Kinesin-like protein KIF23__	ETQySFK	0.472549	0.586606	1.60021	4.47729	3.11849	2.16883	0.739624	0.632154	0.696722	0.824793	1.04066	1.15173	0.704497	1.63798	0.729484	3.67178	0.0356134	0.777817	0.613166	1.13455	0.763952	1.15515	0.785227
Y622	KIRREL1_Q96J84_622_Y	PSSRAVLyADYRAPG	KIRREL1	Q96J84	Kin of IRRE-like protein 1__	AVLyADYR	31.3816	35.8363	29.3857	56.5065	29.7521	38.9447	44.9826	36.2914	48.3588	57.8105	57.3312	60.9372	39.8681	57.4038	54.8108	1.29605	0.303256	1.3419	0.0537662	1.8227	0.000280885	1.5743	0.0330502
Y721	KIRREL1_Q96J84_721_Y	SGLERTPyEAYDPIG	KIRREL1	Q96J84	Kin of IRRE-like protein 1__	TPyEAYDPIGK	17.2051	16.9582	14.2564	13.7407	15.5082	19.8967	18.1544	14.4821	12.541	17.0957	20.293	16.1766	14.8905	20.3259	15.7171	1.01499	0.912129	0.93304	0.599468	1.10627	0.334558	1.05192	0.687587
Y724	KIRREL1_Q96J84_724_Y	ERTPYEAyDPIGKYA	KIRREL1	Q96J84	Kin of IRRE-like protein 1__	TPYEAyDPIGK	8.89252	10.3189	4.29148	9.52068	4.71987	6.4122	6.01785	9.56852	8.26566	11.6971	5.91287	13.0355	8.83824	9.30671	8.55486	0.878732	0.700578	1.01485	0.958335	1.3039	0.4495	1.13602	0.591949
Y745	KIRREL1_Q96J84_745_Y	YTSQHSDyGQRFQQR	KIRREL1	Q96J84	Kin of IRRE-like protein 1__	FSYTSQHSDyGQR	5.28396	3.59962	3.27316	3.85974	2.78135	4.99774	3.53002	3.18951	4.08532	5.961	3.68963	5.65397	2.9781	4.91395	3.08373	0.957397	0.856142	0.888795	0.541223	1.25894	0.329417	0.902856	0.679439
Y369	KLC1_Q07866_369_Y	YQRALEIyQTKLGPD	KLC1	Q07866	Kinesin light chain 1__	ALEIyQTK	2.70642	2.95969	2.54579	1.08073	1.76995	0.660079	0.706005	2.8447	0.665053	0.787302	0.993362	1.09938	0.672474	1.56353	0.696326	0.427521	0.0105018	0.513372	0.142027	0.350716	0.000300889	0.357083	0.00514654
Y363	KRT18_P05783_363_Y	GQRQAQEyEALLNIK	KRT18	P05783	Keratin, type I cytoskeletal 18__	QAQEyEALLNIK	0.472549	4.07957	4.36421	1.13219	4.04561	0.691512	3.02573	2.41368	0.696722	0.824793	3.12199	3.76931	0.704497	1.63798	2.88478	0.658266	0.568308	0.68819	0.553164	0.865389	0.80766	0.586257	0.430166
Y448	KRT6A_P02538_448_Y	LARLLKEyQELMNVK	KRT6A	P02538	Keratin, type II cytoskeletal 6A__	EyQELMNVK	6.70161	3.75961	4.07327	1.13219	4.29846	2.07454	4.23603	2.58609	2.85023	0.824793	1.04066	1.15173	3.65058	1.63798	2.28793	0.516371	0.151329	0.665476	0.202341	0.207588	0.0149252	0.521277	0.103851
Y448	KRT6B_P04259_448_Y	LARLLKEyQELMNVK	KRT6B	P04259	Keratin, type II cytoskeletal 6B__	EyQELMNVK	6.70161	3.75961	4.07327	1.13219	4.29846	2.07454	4.23603	2.58609	2.85023	0.824793	1.04066	1.15173	3.65058	1.63798	2.28793	0.516371	0.151329	0.665476	0.202341	0.207588	0.0149252	0.521277	0.103851
Y448	KRT6C_P48668_448_Y	LARLLKEyQELMNVK	KRT6C	P48668	Keratin, type II cytoskeletal 6C__	EyQELMNVK	6.70161	3.75961	4.07327	1.13219	4.29846	2.07454	4.23603	2.58609	2.85023	0.824793	1.04066	1.15173	3.65058	1.63798	2.28793	0.516371	0.151329	0.665476	0.202341	0.207588	0.0149252	0.521277	0.103851
Y205	KRT7_P08729_205_Y	KKDVDAAyMSKVELE	KRT7	P08729	Keratin, type II cytoskeletal 7__	DVDAAyMSK	4.5107	3.91959	3.56411	4.94046	2.86564	3.01751	5.24461	4.31014	6.84054	3.48662	4.54108	5.65397	8.06969	10.7213	5.86903	0.902389	0.617783	1.36691	0.136379	1.14067	0.457076	2.05596	0.0418411
S280	KRT8_P05787_280_S	RSRAEAEsMYQIKYE	KRT8	P05787	Keratin, type II cytoskeletal 8__	AEAEsMYQIK	9.02139	8.55911	7.27369	7.71947	4.63559	7.26087	9.27892	3.96533	4.75038	7.98549	1.561	10.8368	4.80339	7.37092	5.07323	0.78924	0.18563	0.724008	0.258302	0.820115	0.62184	0.693949	0.0588308
Y374	KRT8_P05787_374_Y	MARQLREyQELMNVK	KRT8	P05787	Keratin, type II cytoskeletal 8__	EyQELMNVK	6.70161	3.75961	4.07327	1.13219	4.29846	2.07454	4.23603	2.58609	2.85023	0.824793	1.04066	1.15173	3.65058	1.63798	2.28793	0.516371	0.151329	0.665476	0.202341	0.207588	0.0149252	0.521277	0.103851
S335	LAMP1_P11279_335_S	LQATVGNsYKCNAEE	LAMP1	P11279	Lysosome-associated membrane glycoprotein 1__	ALQATVGNsYK	4.63957	4.7995	5.16432	7.10192	5.73127	5.28064	8.06863	2.75849	5.70045	5.51112	5.10872	8.48095	1.82529	1.41462	0.630009	1.24039	0.108997	1.13176	0.699107	1.30797	0.23549	0.265001	0.000734661
Y138	LAMTOR1_Q6IAA8_138_Y	QVSRIAAyAYSALSQ	LAMTOR1	Q6IAA8	Ragulator complex protein LAMTOR1__	IAAyAYSALSQIR	0.494029	0.613269	0.55765	1.18365	0.646173	0.722944	0.773243	0.660889	0.728391	0.862283	1.08797	1.20409	0.73652	1.71244	2.28793	1.53324	0.159187	1.29885	0.0250227	1.89456	0.00945159	2.84507	0.0871679
Y40	LAMTOR1_Q6IAA8_40_Y	LNGAEPNyHSLPSAR	LAMTOR1	Q6IAA8	Ragulator complex protein LAMTOR1__	ALNGAEPNyHSLPSAR	6.57273	6.87928	8.51022	11.4248	6.99553	10.3727	9.48063	11.465	12.731	12.7093	16.8872	30.4686	22.1917	19.4324	10.9423	1.31102	0.19513	1.53339	0.0252645	2.73493	0.0781364	2.39349	0.0412554
Y230	LAPTM4A_Q15012_230_Y	EKEPPPPyLP-	LAPTM4A	Q15012	Lysosomal-associated transmembrane protein 4A__	MPEKEPPPPyLPA	8.6992	8.23914	7.20095	14.5126	9.52403	9.14682	12.6072	9.22371	9.97579	12.4844	15.61	15.2343	10.8557	16.9754	8.75381	1.37467	0.166509	1.31763	0.0840982	1.79495	0.0040755	1.51558	0.173112
Y470	LARP4B_Q92615_470_Y	RIQNPSAyAKREAGP	LARP4B	Q92615	La-related protein 4B__	IQNPSAyAK	2.96417	3.59962	4.21874	0.926337	3.70847	2.82891	5.04289	1.89646	2.75522	5.39864	10.0755	2.82698	5.18766	1.34017	2.18845	0.692205	0.285151	0.8991	0.736816	1.69729	0.308979	0.808371	0.603107
Y52	LASP1_Q14847_52_Y	KGYEKKPyCNAHYPK	LASP1	Q14847	LIM and SH3 domain protein 1__	KPyCNAHYPK	6.31497	5.59942	8.36474	2.10999	5.30986	7.73236	5.24461	4.22394	4.94039	7.42314	5.81826	2.14641	7.30115	3.0526	8.55486	0.747182	0.402527	0.71053	0.0908064	0.7588	0.408608	0.932417	0.818047
Y57	LASP1_Q14847_57_Y	KPYCNAHyPKQSFTM	LASP1	Q14847	LIM and SH3 domain protein 1__	KPYCNAHyPK	14.692	16.4783	19.639	16.6741	19.1323	14.7103	19.3647	11.3788	18.5265	16.4209	16.8872	14.449	17.4843	11.0936	13.9265	0.994241	0.962135	0.969704	0.868944	0.939928	0.565882	0.836548	0.303615
Y86	LASP1_Q14847_86_Y	ELQSQVRyKEEFEKN	LASP1	Q14847	LIM and SH3 domain protein 1__	yKEEFEK	3.3508	5.19946	5.45527	0.926337	5.81556	5.09204	2.92488	2.32748	2.37519	2.36191	0.851453	0.942328	0.576407	1.34017	1.79055	0.844947	0.685563	0.54461	0.0369116	0.296718	0.0163281	0.26469	0.0102883
Y394	LCK_P06239_394_Y	RLIEDNEyTAREGAK	LCK	P06239	Tyrosine-protein kinase Lck__	LIEDNEyTAR	3.22193	0.693261	4.65516	1.33804	2.19137	3.86618	3.12659	4.05154	2.66021	3.26168	1.22988	1.36114	0.832587	1.9358	0.862118	0.862927	0.790055	1.14795	0.748082	0.682901	0.533567	0.423612	0.246399
Y447	LCP1_P13796_447_Y	NRVNKPPyPKLGGNM	LCP1	P13796	Plastin-2__	VNKPPyPK	31.5749	26.3972	49.6066	12.8143	27.3921	28.1005	19.0621	17.9302	26.3171	24.4064	21.4282	10.0515	19.4057	10.9447	24.2719	0.634948	0.203449	0.588494	0.12083	0.51949	0.105995	0.507743	0.0931109
Y10	LDHA_P00338_10_Y	TLKDQLIyNLLKEEQ	LDHA	P00338	L-lactate dehydrogenase A chain__	DQLIyNLLK	29.384	29.5969	22.5484	16.0565	28.5721	25.7431	22.8947	17.5854	22.8968	17.5456	14.7585	11.3079	19.0214	22.5595	23.7746	0.863146	0.449403	0.777351	0.106454	0.534924	0.0125796	0.80162	0.118386
S238	LDHB_P07195_238_S	VHKMVVEsAYEVIKL	LDHB	P07195	L-lactate dehydrogenase B chain__	MVVEsAYEVIK	12.6944	13.6786	17.5296	6.02119	8.84976	9.8069	5.84975	8.53409	6.55552	12.5968	5.53444	7.22451	6.91688	6.03075	8.55486	0.562105	0.0262685	0.47695	0.0103663	0.577546	0.0754365	0.489777	0.0106201
Y240	LDHB_P07195_240_Y	KMVVESAyEVIKLKG	LDHB	P07195	L-lactate dehydrogenase B chain__	MVVESAyEVIK	10.439	4.47953	2.764	7.25631	4.46702	7.16658	6.85833	4.13774	2.4702	3.26168	3.40581	4.24047	3.55451	1.78689	4.37691	1.06828	0.879878	0.761558	0.624473	0.616878	0.390213	0.5496	0.339164
Y84	LDHB_P07195_84_Y	KIVADKDySVTANSK	LDHB	P07195	L-lactate dehydrogenase B chain__	IVADKDySVTANSK	7.99038	6.7193	4.87337	6.02119	7.41694	4.05477	7.36262	4.65496	6.36551	2.36191	5.81826	3.4552	8.26183	6.9242	7.26169	0.893267	0.628162	0.938725	0.755948	0.594155	0.123956	1.14628	0.389404
Y828	LDLR_P01130_828_Y	INFDNPVyQKTTEDE	LDLR	P01130	Low-density lipoprotein receptor__	NINSINFDNPVyQK	3.22193	4.63952	1.81842	4.94046	3.11849	3.48899	0.840482	6.1204	0.79173	5.06123	3.97345	5.02575	5.57193	9.38117	3.48163	1.19299	0.562007	0.8009	0.757955	1.45254	0.175879	1.90444	0.201137
Y105	LGALS1_P09382_105_Y	TVKLPDGyEFKFPNR	LGALS1	P09382	Galectin-1__	LPDGyEFK	11.7278	13.7586	19.2025	2.26438	13.9911	12.1643	12.5064	10.5168	8.8357	7.31066	4.16266	2.30347	4.93148	3.27596	10.6438	0.635947	0.273112	0.712904	0.158523	0.308282	0.0181016	0.421833	0.0525007
Y120	LGALS1_P09382_120_Y	LNLEAINyMAADGDF	LGALS1	P09382	Galectin-1__	LNLEAINyMAADGDFK	8.31257	14.3185	14.9111	14.9758	13.0639	14.5217	22.2896	9.82713	12.731	12.5968	12.3461	17.5901	5.57193	10.9447	8.25644	1.1337	0.486567	1.1946	0.602619	1.13294	0.572857	0.659873	0.179167
Y141	LGALS8_O00214_141_Y	KIDTLGIyGKVNIHS	LGALS8	O00214	Galectin-8__	IDTLGIyGK	1.48209	1.59983	1.81842	1.02926	0.56189	0.628647	0.672385	0.574686	0.633384	0.749812	0.946059	1.04703	0.640452	1.48907	2.7853	0.452988	0.00710967	0.38374	0.000603736	0.559737	0.00545588	1.00296	0.994266
Y282	LMNB2_Q03252_282_Y	KLELEQTyQAKLDSA	LMNB2	Q03252	Lamin-B2__	LELEQTyQAK	4.25294	3.75961	2.90948	1.54389	3.45562	0.942971	3.12659	0.862029	3.42027	3.5991	1.41909	1.57055	0.960678	2.23361	2.98425	0.544082	0.123572	0.678344	0.262398	0.603252	0.147167	0.565695	0.0896147
Y319	LMNB2_Q03252_319_Y	MRLESLSyQLSGLQK	LMNB2	Q03252	Lamin-B2__	LESLSyQLSGLQK	3.15749	5.11947	4.58242	3.55096	4.21417	5.28064	6.75747	6.0342	5.70045	5.73606	7.09544	7.38157	4.32305	12.0615	8.45539	1.01449	0.939748	1.43803	0.0473184	1.57185	0.0340633	1.93166	0.159044
Y185	LMO7_Q8WWI1_185_Y	RKAQSNPyYNGPHLN	LMO7	Q8WWI1	LIM domain only protein 7__	AQSNPyYNGPHLNLK, KAQSNPyYNGPHLNLK	14.5631	26.2373	22.2575	39.3179	29.4149	30.0808	35.4011	25.9471	25.9371	24.2564	31.7403	46.017	23.9849	29.6326	25.4656	1.56703	0.0637283	1.38421	0.157878	1.61778	0.147532	1.25413	0.234643
Y273	LPP_Q93052_273_Y	STRGGMDyAYIPPPG	LPP	Q93052	Lipoma-preferred partner__	GGMDyAYIPPPGLQPEPGYGYAPNQGR	9.40802	7.75919	4.36421	15.5933	6.40554	7.07228	14.5235	10.3443	16.1513	13.9465	11.3527	17.4331	11.8163	16.7521	11.8375	1.35017	0.489907	1.90508	0.0464035	1.98465	0.0373861	1.8766	0.0467633
Y297	LPP_Q93052_297_Y	APNQGRYyEGYYAAG	LPP	Q93052	Lipoma-preferred partner__	YyEGYYAAGPGYGGR	3.86631	2.79971	3.20042	6.79314	4.38274	4.62056	4.03431	4.56875	3.70529	3.5991	7.52117	5.02575	7.97363	2.38252	4.77481	1.60103	0.0752936	1.2475	0.111633	1.63646	0.152761	1.53358	0.347274
Y177	LRPPRC_P42704_177_Y	KVYLQNEyKFSPTDF	LRPPRC	P42704	Leucine-rich PPR motif-containing protein, mitochondrial__	VYLQNEyK	4.38182	3.27966	5.09158	1.23512	5.64699	5.46923	7.66519	2.06887	5.32042	0.899774	1.13527	1.25644	3.17024	1.78689	6.06798	0.9685	0.934687	1.18046	0.676247	0.258094	0.0042106	0.864507	0.695171
Y207	LRPPRC_P42704_207_Y	YQRLIASyCNVGDIE	LRPPRC	P42704	Leucine-rich PPR motif-containing protein, mitochondrial__	LIASyCNVGDIEGASK	2.57754	2.71972	1.9639	1.23512	4.38274	3.2061	4.03431	0.689623	3.23026	3.71157	1.13527	3.76931	0.768542	1.78689	2.7853	1.21523	0.611555	1.09544	0.834207	1.18661	0.641772	0.73552	0.36478
Y320	LRPPRC_P42704_320_Y	SKAGYPQyVSEILEK	LRPPRC	P42704	Leucine-rich PPR motif-containing protein, mitochondrial__	AGYPQyVSEILEK	3.73743	3.59962	4.07327	1.08073	3.45562	1.98024	2.21887	2.15507	0.665053	0.787302	0.993362	1.09938	0.672474	1.56353	4.57586	0.571114	0.0821022	0.441617	0.0157112	0.252407	7.12203e-05	0.596991	0.266948
Y72	LSM6_P62312_72_Y	IRGNNVLyISTQKRR	LSM6	P62312	U6 snRNA-associated Sm-like protein LSm6__	GNNVLyISTQK	4.63957	3.75961	3.63684	3.55096	3.0342	2.26313	0.605147	0.517217	2.09017	2.81179	2.98009	2.82698	0.576407	1.34017	1.79055	0.735151	0.0957843	0.26691	0.00803734	0.716089	0.0236707	0.308003	0.00426134
Y406	LSR_Q86X29_406_Y	DDSMRVLyYMEKELA	LSR	Q86X29	Lipolysis-stimulated lipoprotein receptor__	VLyYMEK	5.3484	6.79929	5.67348	9.41776	8.17549	7.16658	9.27892	10.3443	6.36551	15.2962	24.1245	60.309	67.8238	18.9857	10.5444	1.38935	0.042206	1.45831	0.098265	5.59614	0.118576	5.46282	0.21185
Y407	LSR_Q86X29_407_Y	DSMRVLYyMEKELAN	LSR	Q86X29	Lipolysis-stimulated lipoprotein receptor__	VLYyMEK	3.47968	2.8797	1.60021	6.02119	4.46702	3.67759	3.73174	3.27571	0.696722	0.824793	4.96681	1.15173	2.78597	1.63798	4.97376	1.77971	0.0793204	0.967911	0.941782	0.872323	0.825623	1.18068	0.691831
Y157	LTA4H_P09960_157_Y	TPSVKLTyTAEVSVP	LTA4H	P09960	Leukotriene A-4 hydrolase__	LTyTAEVSVPK	3.60856	1.99979	4.94611	4.47729	5.14129	3.39469	4.5386	3.36191	2.75522	0.937265	5.67635	5.81102	5.09159	1.86134	4.77481	1.23296	0.455214	1.00959	0.974682	1.17719	0.748526	1.11116	0.78413
Y117	LYN_P07948_117_Y	EGFIPSNyVAKLNTL	LYN	P07948	Tyrosine-protein kinase Lyn__	EGFIPSNyVAK	3.54412	3.19967	5.16432	1.28658	3.79275	2.45172	4.13517	3.36191	2.75522	0.937265	4.11536	3.92637	2.6899	1.86134	3.97901	0.63243	0.197101	0.860951	0.489163	0.754024	0.459525	0.71634	0.262455
Y194	LYN_P07948_194_Y	SLDNGGYyISPRITF	LYN	P07948	Tyrosine-protein kinase Lyn__	SLDNGGYyISPR	1.48209	0.586606	0.533404	1.13219	0.618079	3.01751	2.21887	2.24127	0.696722	0.824793	1.04066	1.15173	0.704497	1.63798	2.68583	1.83228	0.413415	1.98181	0.226669	1.15952	0.689881	1.9324	0.281209
Y316	LYN_P07948_316_Y	VTREEPIyIITEYMA	LYN	P07948	Tyrosine-protein kinase Lyn__	EEPIyIITEYMAK	1.28877	0.533278	0.484913	1.02926	0.56189	0.628647	0.672385	1.98267	0.633384	0.749812	0.946059	1.04703	0.640452	1.48907	0.663168	0.962217	0.927116	1.42544	0.55916	1.18897	0.624567	1.21055	0.693229
Y397	LYN_P07948_397_Y	RVIEDNEyTAREGAK	LYN	P07948	Tyrosine-protein kinase Lyn__	VIEDNEyTAR	4.89733	7.6792	5.01885	10.1897	8.09121	8.86392	6.85833	6.72382	7.79062	9.33516	9.79171	12.2503	12.1045	11.8381	9.15171	1.54272	0.0438309	1.21468	0.263097	1.78326	0.0230957	1.88085	0.0168592
Y659	MACO1_Q8N5G2_659_Y	LDPNASVyQPLK-	MACO1	Q8N5G2	Macoilin__	FVETSPSGLDPNASVyQPLKK	2.06203	1.67982	4.36421	4.94046	2.69707	2.45172	0.706005	2.32748	4.18033	0.787302	3.2639	5.96808	2.6899	8.041	4.47638	1.24466	0.597177	0.889929	0.831249	1.23602	0.72885	1.87604	0.254878
Y373	MAGI1_Q96QZ7_373_Y	EKIEDPVyGIYYVDH	MAGI1	Q96QZ7	Membrane-associated guanylate kinase, WW and PDZ domain-containing protein 1__	IEDPVyGIYYVDHINR	1.35321	2.07978	0.509158	1.08073	2.69707	0.660079	0.706005	0.60342	0.665053	0.787302	0.993362	1.09938	2.78597	1.56353	2.3874	1.12575	0.840382	0.500863	0.222721	0.730577	0.487078	1.70894	0.183049
Y1062	MAP1B_P46821_1062_Y	AGGAEEQyGFLTTPT	MAP1B	P46821	Microtubule-associated protein 1B__	AAEAGGAEEQyGFLTTPTK	1.99759	1.75982	3.20042	5.24924	2.10709	3.67759	0.739624	3.1033	2.18517	3.26168	4.96681	5.02575	2.9781	6.25411	0.729484	1.58583	0.250037	0.866376	0.724621	1.90494	0.0453007	1.43172	0.579969
Y1762	MAP1B_P46821_1762_Y	PPRDMSLyASLTSEK	MAP1B	P46821	Microtubule-associated protein 1B__	DMSLyASLTSEK	5.21952	0.533278	3.63684	3.08779	2.0228	3.77188	5.14375	3.79293	3.23026	4.27393	5.81826	4.08342	3.07417	1.48907	2.3874	0.945986	0.913833	1.29578	0.567761	1.50971	0.342286	0.740246	0.605131
Y1921	MAP1B_P46821_1921_Y	KSPSDSGySYETIGK	MAP1B	P46821	Microtubule-associated protein 1B__	SPSDSGySYETIGK	2.57754	3.43964	0.533404	3.85974	4.88844	4.52626	2.31973	4.22394	2.37519	3.71157	3.12199	4.08342	0.704497	1.63798	2.3874	2.02645	0.0700614	1.36154	0.499691	1.66657	0.183481	0.722054	0.572906
Y1923	MAP1B_P46821_1923_Y	PSDSGYSyETIGKTT	MAP1B	P46821	Microtubule-associated protein 1B__	SPSDSGYSyETIGK	1.61096	1.83981	0.55765	1.18365	3.28705	2.45172	3.12659	3.18951	3.23026	3.14921	1.08797	1.20409	2.9781	1.71244	0.762643	1.72697	0.252933	2.38158	0.0095751	1.35746	0.571737	1.36043	0.557469
Y1938	MAP1B_P46821_1938_Y	KTPEDGDySYEIIEK	MAP1B	P46821	Microtubule-associated protein 1B__	TPEDGDySYEIIEK	2.25535	0.666597	3.41863	1.28658	0.702362	2.35743	0.840482	0.718357	0.79173	3.48662	1.18257	1.30879	0.800565	1.86134	2.48688	0.685485	0.515648	0.370718	0.171072	0.942813	0.917303	0.812037	0.693461
Y31	MAP4K5_Q9Y4K4_31_Y	QRVGSGTyGDVYKAR	MAP4K5	Q9Y4K4	Mitogen-activated protein kinase kinase kinase kinase 5__	VGSGTyGDVYK	4.1885	3.75961	4.21874	9.57215	2.44422	5.65782	5.7489	6.55142	3.99032	4.83629	6.3859	5.02575	2.49776	1.9358	6.66484	1.45265	0.424502	1.33894	0.149062	1.33543	0.055976	0.912184	0.823858
Y223	MAPK10_P53779_223_Y	TSFMMTPyVVTRYYR	MAPK10	P53779	Mitogen-activated protein kinase 10__	TAGTSFMMTPyVVTR	19.5893	11.3055	13.8927	29.9516	12.9516	15.6847	13.2796	17.3555	25.652	21.5946	19.3942	28.5839	32.8552	19.2091	27.0572	1.30813	0.472864	1.25676	0.431484	1.5534	0.0890931	1.7666	0.0695971
Y185	MAPK12_P53778_185_Y	ADSEMTGyVVTRWYR	MAPK12	P53778	Mitogen-activated protein kinase 12__	QADSEMTGyVVTR	1.48209	0.533278	0.484913	1.02926	0.56189	3.67759	0.672385	1.72406	0.633384	3.48662	4.8249	1.04703	2.59383	1.48907	2.48688	2.10726	0.418016	1.2118	0.733121	3.743	0.118333	2.62762	0.0471627
Y182	MAPK14_Q16539_182_Y	TDDEMTGyVATRWYR	MAPK14	Q16539	Mitogen-activated protein kinase 14__	HTDDEMTGyVATR	0.408111	0.506614	0.460667	0.9778	0.533795	0.597215	0.638766	2.24127	1.80514	0.712321	2.69627	0.994679	0.608429	1.41462	0.630009	1.53324	0.159188	3.40643	0.0827257	3.20147	0.179041	1.92895	0.185567
Y187	MAPK1_P28482_187_Y	HTGFLTEyVATRWYR	MAPK1	P28482	Mitogen-activated protein kinase 1__	VADPDHDHTGFLTEyVATR	27.9019	26.7439	16.5355	34.3259	24.6389	30.1122	36.0062	34.7398	39.5548	33.5166	36.1868	46.9593	35.0647	34.1743	23.1114	1.25141	0.262007	1.54958	0.0284713	1.63895	0.0502575	1.2974	0.251965
Y204	MAPK3_P27361_204_Y	HTGFLTEyVATRWYR	MAPK3	P27361	Mitogen-activated protein kinase 3__	IADPEHDHTGFLTEyVATR	2.31979	4.95948	1.89116	1.23512	2.27565	0.754377	4.03431	0.689623	0.76006	2.69932	6.66972	5.02575	0.768542	1.78689	3.87953	0.465098	0.197537	0.598008	0.44796	1.5697	0.309933	0.701708	0.529545
Y185	MAPK8_P45983_185_Y	TSFMMTPyVVTRYYR	MAPK8	P45983	Mitogen-activated protein kinase 8__	TAGTSFMMTPyVVTR	19.5893	11.3055	13.8927	29.9516	12.9516	15.6847	13.2796	17.3555	25.652	21.5946	19.3942	28.5839	32.8552	19.2091	27.0572	1.30813	0.472864	1.25676	0.431484	1.5534	0.0890931	1.7666	0.0695971
Y185	MAPK9_P45984_185_Y	TNFMMTPyVVTRYYR	MAPK9	P45984	Mitogen-activated protein kinase 9__	TACTNFMMTPyVVTR	12.3078	8.79908	8.51022	16.3653	9.35546	15.2761	8.00139	14.0511	11.7809	10.7973	18.732	7.90508	20.8467	12.5827	19.9945	1.38423	0.203295	1.14236	0.548181	1.26394	0.493164	1.80382	0.0518022
T150	MARCKS_P29966_150_T	TPSPSNEtPKKKKKR	MARCKS	P29966	Myristoylated alanine-rich C-kinase substrate__	AEDGATPSPSNEtPK	1.99759	0.773253	0.703123	1.49243	3.37134	2.82891	0.974959	2.58609	2.75522	1.08723	4.11536	4.86869	5.3798	2.15916	0.961593	2.21438	0.114498	1.81817	0.250747	2.89907	0.148223	2.44693	0.292845
Y520	MATR3_P43243_520_Y	VLKLAEPyGKIKNYI	MATR3	P43243	Matrin-3__	LAEPyGK	8.24813	5.11947	10.3286	1.38951	8.00693	2.54602	4.33689	5.08597	6.46051	4.61134	4.25727	1.41349	2.9781	2.01025	5.37166	0.503982	0.197933	0.670292	0.186759	0.433913	0.0700365	0.437201	0.0703777
Y161	MDH2_P40926_161_Y	VFKKHGVyNPNKIFG	MDH2	P40926	Malate dehydrogenase, mitochondrial__	HGVyNPNK	3.93075	4.31955	3.78232	1.18365	2.86564	2.54602	0.773243	0.660889	2.18517	3.5991	1.08797	1.20409	2.78597	1.71244	3.97901	0.548119	0.0284031	0.300791	0.00555905	0.489599	0.0700747	0.704537	0.15349
Y253	MDH2_P40926_253_Y	SATLSMAyAGARFVF	MDH2	P40926	Malate dehydrogenase, mitochondrial__	AGAGSATLSMAyAGAR	3.86631	4.47953	7.71011	1.08073	7.33266	2.35743	0.706005	3.96533	3.23026	3.26168	0.993362	1.09938	5.86013	4.69058	4.07848	0.67083	0.477245	0.492129	0.153915	0.333485	0.0637802	0.911138	0.733363
Y80	MDH2_P40926_80_Y	TKAAVKGyLGPEQLP	MDH2	P40926	Malate dehydrogenase, mitochondrial__	GyLGPEQLPDCLK	3.47968	4.07957	6.25537	1.08073	5.30986	3.58329	3.8326	1.81026	2.66021	5.39864	0.993362	1.09938	3.45844	1.56353	4.67533	0.72198	0.43848	0.601035	0.148144	0.542279	0.277509	0.701959	0.329504
T1520	MDN1_Q9NU22_1520_T	KKFRILAtMNPGGDF	MDN1	Q9NU22	Midasin__	ILAtMNPGGDFGKK	0.386631	2.31976	0.436421	0.926337	0.505701	2.64032	3.02573	0.517217	0.570045	2.02449	4.96681	0.942328	0.576407	4.46722	0.596851	1.29577	0.751029	1.3087	0.772171	2.52437	0.30556	1.79472	0.594524
Y528	MID1_O15344_528_Y	RFTSQGSyGVAGNVF	MID1	O15344	E3 ubiquitin-protein ligase Midline-1__	FTSQGSyGVAGNVFIDSGR	1.80428	0.586606	1.60021	1.13219	2.44422	0.691512	0.739624	0.632154	3.23026	3.82404	1.04066	4.24047	3.55451	1.63798	2.58635	1.06936	0.893517	1.15308	0.837124	2.28137	0.187215	1.94905	0.132265
Y592	MINK1_Q8N4C8_592_Y	HRVPLKPyAAPVPRS	MINK1	Q8N4C8	Misshapen-like kinase 1__	VPLKPyAAPVPR	1.48209	2.71972	1.74569	0.9778	2.61279	0.597215	2.92488	0.545952	2.5652	2.69932	6.52781	3.4552	1.82529	1.41462	0.630009	0.704129	0.463184	1.01489	0.973358	2.13238	0.141954	0.65068	0.249443
T1315	MKI67_P46013_1315_T	DIIIFVGtPVQKLDL	MKI67	P46013	Proliferation marker protein Ki-67__	DIIIFVGtPVQK	2.83529	2.39975	0.654632	1.38951	0.758551	0.848674	0.90772	0.775826	0.855068	1.01225	1.27718	4.24047	0.86461	2.01025	0.895276	0.508812	0.237467	0.431028	0.16949	1.1087	0.870754	0.640127	0.408254
S357	MKI67_P46013_357_S	QYSQQQNsPQKHKNK	MKI67	P46013	Proliferation marker protein Ki-67__	TPVQYSQQQNsPQK	0.472549	1.9198	3.12769	1.13219	2.27565	2.26313	0.739624	0.632154	0.696722	0.824793	3.12199	1.15173	3.07417	1.63798	0.729484	1.02734	0.955953	0.374726	0.208547	0.923637	0.90007	0.985796	0.980919
Y267	MPRIP_Q6WCQ1_267_Y	KVRVESGyFSLEKTK	MPRIP	Q6WCQ1	Myosin phosphatase Rho-interacting protein__	VESGyFSLEK	2.19091	2.39975	3.63684	1.08073	2.5285	2.45172	2.11801	3.79293	3.32526	0.787302	4.39917	3.92637	4.22698	9.60453	0.696326	0.73667	0.329979	1.1226	0.643457	1.10761	0.820744	1.76577	0.469127
Y945	MPRIP_Q6WCQ1_945_Y	SDKYKDIyTELSIAK	MPRIP	Q6WCQ1	Myosin phosphatase Rho-interacting protein__	DIyTELSIAK	4.57513	4.15957	3.05495	3.70535	3.37134	2.45172	3.22745	4.05154	4.46535	3.03674	1.13527	1.25644	0.768542	7.81764	2.88478	0.808201	0.269444	0.996157	0.980523	0.460442	0.0500338	0.972969	0.962738
Y263	MPZL1_O95297_263_Y	NKSESVVyADIRK-	MPZL1	O95297	Myelin protein zero-like protein 1__	SESVVyADIR	5.28396	5.11947	5.01885	9.41776	5.64699	7.07228	7.86691	12.4994	7.03056	4.72381	8.94026	5.49691	10.7596	8.71109	7.06274	1.43539	0.112073	1.77645	0.0789916	1.24242	0.391464	1.72046	0.0259415
Y371	MTHFD1_P11586_371_Y	KHRPDGKyVVVTGIT	MTHFD1	P11586	C-1-tetrahydrofolate synthase, cytoplasmic__	yVVVTGITPTPLGEGK	2.64198	4.39954	4.29148	1.18365	4.12989	2.64032	0.773243	2.41368	0.728391	2.58685	1.08797	1.20409	4.13091	1.71244	2.68583	0.701832	0.332732	0.345479	0.0357642	0.430505	0.0446854	0.752597	0.359558
Y471	MVP_Q14764_471_Y	HNAAVQVyDYREKRA	MVP	Q14764	Major vault protein__	VPHNAAVQVyDYR	0.558467	0.693261	4.00053	1.33804	0.730456	3.39469	4.13517	2.24127	3.04024	3.71157	1.22988	1.36114	2.49776	1.9358	2.7853	1.04016	0.961932	1.79288	0.329812	1.19998	0.81283	1.37443	0.600025
Y102	MYDGF_Q969H8_102_Y	WRPQGKSyLYFTQFK	MYDGF	Q969H8	Myeloid-derived growth factor__	SyLYFTQFK	1.22433	0.506614	3.70958	0.9778	2.5285	0.597215	0.638766	0.545952	0.601715	2.36191	3.40581	0.994679	0.608429	1.41462	4.17796	0.75425	0.714838	0.328357	0.277903	1.24297	0.731113	1.13978	0.869936
Y104	MYDGF_Q969H8_104_Y	PQGKSYLyFTQFKAE	MYDGF	Q969H8	Myeloid-derived growth factor__	SYLyFTQFK	1.99759	4.63952	5.89169	1.13219	5.39414	2.07454	3.42917	5.60319	2.66021	0.824793	1.04066	1.15173	0.704497	1.63798	3.97901	0.686488	0.490951	0.933255	0.856633	0.24082	0.051227	0.504556	0.241248
Y119	MYDGF_Q969H8_119_Y	VRGAEIEyAMAYSKA	MYDGF	Q969H8	Myeloid-derived growth factor__	GAEIEyAMAYSK	2.77086	4.23956	3.85506	3.55096	3.87704	0.691512	0.739624	3.1033	0.696722	3.48662	1.04066	1.15173	2.30563	1.63798	2.18845	0.747276	0.453392	0.417804	0.0810781	0.522665	0.130473	0.564362	0.0313814
Y123	MYDGF_Q969H8_123_Y	EIEYAMAySKAAFER	MYDGF	Q969H8	Myeloid-derived growth factor__	GAEIEYAMAySK	4.57513	5.35944	5.16432	5.8668	4.29846	5.56353	4.13517	2.24127	2.37519	4.49887	3.54772	1.25644	2.9781	1.78689	2.3874	1.04172	0.714742	0.579621	0.0318454	0.61614	0.122957	0.473703	0.00314511
Y580	MYH10_P35580_580_Y	ADFCIIHyAGKVDYK	MYH10	P35580	Myosin-10__	ADFCIIHyAGK	8.82808	9.35902	11.4924	6.79314	9.94545	6.69509	6.95919	4.91356	4.56036	4.61134	6.52781	4.55458	4.41912	2.15916	6.46589	0.789558	0.195901	0.553686	0.0162062	0.528773	0.0109995	0.439501	0.0202931
Y657	MYH10_P35580_657_Y	FRTVGQLyKESLTKL	MYH10	P35580	Myosin-10__	TVGQLyK	6.25054	4.23956	8.58295	4.78607	5.81556	4.90345	1.58011	3.16077	3.10358	3.78655	2.22324	2.46052	3.74664	3.49932	5.96851	0.812931	0.410862	0.411285	0.0510004	0.444098	0.0584389	0.692835	0.257544
Y826	MYH10_P35580_826_Y	LQRNCAAyLKLRHWQ	MYH10	P35580	Myosin-10__	NCAAyLK	3.09305	3.03968	4.50969	1.44097	3.62419	4.71485	3.93345	3.96533	3.04024	3.14921	1.32448	1.46584	3.45844	2.0847	3.48163	0.918965	0.802574	1.02787	0.87047	0.5581	0.107604	0.848	0.464231
Y657	MYH11_P35749_657_Y	FRTVGQLyKEQLGKL	MYH11	P35749	Myosin-11__	TVGQLyK	6.25054	4.23956	8.58295	4.78607	5.81556	4.90345	1.58011	3.16077	3.10358	3.78655	2.22324	2.46052	3.74664	3.49932	5.96851	0.812931	0.410862	0.411285	0.0510004	0.444098	0.0584389	0.692835	0.257544
Y826	MYH11_P35749_826_Y	IQRNCAAyLKLRNWQ	MYH11	P35749	Myosin-11__	NCAAyLK	3.09305	3.03968	4.50969	1.44097	3.62419	4.71485	3.93345	3.96533	3.04024	3.14921	1.32448	1.46584	3.45844	2.0847	3.48163	0.918965	0.802574	1.02787	0.87047	0.5581	0.107604	0.848	0.464231
Y674	MYH14_Q7Z406_674_Y	FRTVGQLyKESLSRL	MYH14	Q7Z406	Myosin-14__	TVGQLyK	6.25054	4.23956	8.58295	4.78607	5.81556	4.90345	1.58011	3.16077	3.10358	3.78655	2.22324	2.46052	3.74664	3.49932	5.96851	0.812931	0.410862	0.411285	0.0510004	0.444098	0.0584389	0.692835	0.257544
Y843	MYH14_Q7Z406_843_Y	MQRNCAAyLKLRHWQ	MYH14	Q7Z406	Myosin-14__	NCAAyLK	3.09305	3.03968	4.50969	1.44097	3.62419	4.71485	3.93345	3.96533	3.04024	3.14921	1.32448	1.46584	3.45844	2.0847	3.48163	0.918965	0.802574	1.02787	0.87047	0.5581	0.107604	0.848	0.464231
Y1408	MYH9_P35579_1408_Y	HEEKVAAyDKLEKTK	MYH9	P35579	Myosin-9__	VAAyDKLEK	5.47727	4.87949	3.85506	6.79314	4.12989	2.92321	5.7489	5.08597	4.75038	2.92427	9.22407	7.22451	6.43654	13.1783	10.2459	0.974276	0.926292	1.09664	0.457403	1.36315	0.420449	2.10112	0.0602155
Y1805	MYH9_P35579_1805_Y	EGTVKSKyKASITAL	MYH9	P35579	Myosin-9__	yKASITALEAK	5.86391	7.43922	4.7279	13.1231	6.74268	7.73236	6.55576	6.89623	4.65537	8.66033	7.37926	9.73739	5.3798	17.6455	7.46064	1.53059	0.20916	1.00423	0.981841	1.42959	0.0680927	1.69075	0.34382
Y297	MYH9_P35579_297_Y	TDLLLEPyNKYRFLS	MYH9	P35579	Myosin-9__	TDLLLEPyNK	4.38182	5.83939	5.528	5.71241	6.15269	4.99774	1.10944	3.36191	1.04508	3.71157	1.561	1.7276	4.22698	2.45697	4.57586	1.07071	0.541226	0.350267	0.0179889	0.444478	0.0237248	0.714944	0.131687
Y573	MYH9_P35579_573_Y	ADFCIIHyAGKVDYK	MYH9	P35579	Myosin-9__	ADFCIIHyAGK	8.82808	9.35902	11.4924	6.79314	9.94545	6.69509	6.95919	4.91356	4.56036	4.61134	6.52781	4.55458	4.41912	2.15916	6.46589	0.789558	0.195901	0.553686	0.0162062	0.528773	0.0109995	0.439501	0.0202931
Y650	MYH9_P35579_650_Y	FRTVGQLyKEQLAKL	MYH9	P35579	Myosin-9__	TVGQLyK	6.25054	4.23956	8.58295	4.78607	5.81556	4.90345	1.58011	3.16077	3.10358	3.78655	2.22324	2.46052	3.74664	3.49932	5.96851	0.812931	0.410862	0.411285	0.0510004	0.444098	0.0584389	0.692835	0.257544
Y721	MYH9_P35579_721_Y	FQEFRQRyEILTPNS	MYH9	P35579	Myosin-9__	QRyEILTPNSIPK	7.15268	7.51922	8.72843	7.20484	4.80416	10.7499	10.1866	6.17787	7.41059	5.02374	5.91287	5.75867	9.41464	4.0205	7.62643	0.972589	0.910748	1.01601	0.926812	0.713463	0.0152507	0.900054	0.662379
Y819	MYH9_P35579_819_Y	LQRNCAAyLKLRNWQ	MYH9	P35579	Myosin-9__	NCAAyLK	3.09305	3.03968	4.50969	1.44097	3.62419	4.71485	3.93345	3.96533	3.04024	3.14921	1.32448	1.46584	3.45844	2.0847	3.48163	0.918965	0.802574	1.02787	0.87047	0.5581	0.107604	0.848	0.464231
Y86	MYL6B_P14649_86_Y	VGDGKILySQCGDVM	MYL6B	P14649	Myosin light chain 6B__	ILySQCGDVMR	3.3508	4.23956	5.45527	3.08779	4.38274	1.98024	2.52145	0.574686	5.98548	3.82404	8.65644	4.39753	3.07417	1.48907	2.48688	0.72444	0.264489	0.696142	0.479395	1.29377	0.479962	0.54042	0.0593899
Y29	MYL6_P60660_29_Y	TGDGKILySQCGDVM	MYL6	P60660	Myosin light polypeptide 6__	ILySQCGDVMR	3.3508	4.23956	5.45527	3.08779	4.38274	1.98024	2.52145	0.574686	5.98548	3.82404	8.65644	4.39753	3.07417	1.48907	2.48688	0.72444	0.264489	0.696142	0.479395	1.29377	0.479962	0.54042	0.0593899
Y266	MYO1C_O00159_266_Y	RNPQSYLyLVKGQCA	MYO1C	O00159	Unconventional myosin-Ic__	NPQSYLyLVK	1.6754	4.55952	3.85506	1.33804	2.44422	0.817241	0.874101	3.53432	2.5652	0.974755	1.22988	1.36114	0.832587	1.9358	0.862118	0.455848	0.138755	0.691143	0.423061	0.353398	0.0679195	0.359813	0.0840101
Y175	NAMPT_P43490_175_Y	QKKILAKyLLETSGN	NAMPT	P43490	Nicotinamide phosphoribosyltransferase__	yLLETSGNLDGLEYK	3.02861	2.47974	0.55765	3.55096	0.646173	0.722944	0.773243	2.32748	2.37519	0.862283	1.08797	1.20409	3.36237	1.71244	2.58635	0.811091	0.768823	0.902722	0.840388	0.520004	0.268433	1.26297	0.581522
Y66	NAP1L1_P55209_66_Y	LVETPTGyIESLPRV	NAP1L1	P55209	Nucleosome assembly protein 1-like 1__	LDGLVETPTGyIESLPR	2.5131	0.799917	0.727369	1.54389	0.842834	0.942971	1.00858	2.58609	0.950076	1.12472	1.41909	1.57055	0.960678	2.23361	0.994752	0.824103	0.723188	1.12483	0.842319	1.01831	0.969087	1.03679	0.948308
Y105	NCK1_P16333_105_Y	VDPGERLyDLNMPAY	NCK1	P16333	Cytoplasmic protein NCK1__	LyDLNMPAYVK	14.5631	10.7189	7.56464	18.218	11.1254	14.616	16.2381	21.5507	18.3365	9.78504	16.7452	27.7987	19.0214	39.3116	19.4971	1.33832	0.267598	1.70871	0.0381053	1.65402	0.27171	2.3695	0.0983505
Y112	NCK1_P16333_112_Y	YDLNMPAyVKFNYMA	NCK1	P16333	Cytoplasmic protein NCK1__	LYDLNMPAyVK	4.31738	2.07978	3.3459	9.88093	2.5285	4.80915	3.8326	4.22394	2.85023	3.14921	1.22988	1.36114	3.84271	7.37092	2.7853	1.76727	0.333468	1.11944	0.639171	0.589161	0.2107	1.43681	0.406361
Y110	NCK2_O43639_110_Y	GSGADRIyDLNIPAF	NCK2	O43639	Cytoplasmic protein NCK2__	IyDLNIPAFVK	8.37701	4.87949	3.63684	20.5338	4.80416	9.05252	8.67377	17.413	11.4959	11.2472	7.80499	10.8368	12.3927	19.8791	10.5444	2.03574	0.300404	2.2247	0.0788903	1.76928	0.0723984	2.5345	0.0534727
Y496	NCKAP1_Q9Y2A7_496_Y	DWFRLQAyTSVSKAS	NCKAP1	Q9Y2A7	Nck-associated protein 1__	LQAyTSVSK	2.31979	1.99979	2.98221	4.32291	3.0342	0.785809	3.12659	2.32748	0.79173	0.937265	1.18257	1.30879	3.45844	1.86134	0.82896	1.11519	0.806806	0.855379	0.66066	0.46956	0.0139639	0.842087	0.662831
Y433	NCL_P19338_433_Y	GKSKGIAyIEFKTEA	NCL	P19338	Nucleolin__	GIAyIEFK	2.83529	5.99937	2.764	1.28658	5.56271	0.785809	2.82402	2.67229	3.8003	2.81179	1.18257	1.30879	2.6899	1.86134	4.17796	0.658274	0.515343	0.801524	0.532218	0.457221	0.152131	0.752604	0.491297
Y462	NCL_P19338_462_Y	DGRSISLyYTGEKGQ	NCL	P19338	Nucleolin__	SISLyYTGEK	3.09305	3.27966	2.54579	1.13219	3.70847	2.26313	2.21887	2.15507	0.696722	0.824793	1.04066	1.15173	0.704497	1.63798	2.88478	0.796523	0.479958	0.568555	0.0777381	0.338306	0.00121141	0.586114	0.139662
Y463	NCL_P19338_463_Y	GRSISLYyTGEKGQN	NCL	P19338	Nucleolin__	SISLYyTGEK	7.92594	6.47932	8.43748	7.87386	4.97272	5.37493	7.36262	6.98243	4.65537	4.04898	4.8249	5.81102	7.39722	2.53143	7.36116	0.797694	0.227083	0.831793	0.281396	0.642869	0.0249059	0.756906	0.342203
Y144	NDRG1_Q92597_144_Y	MGTGAGAyILTRFAL	NDRG1	Q92597	Protein NDRG1__	SIIGMGTGAGAyILTR	0.494029	0.613269	0.55765	1.18365	0.646173	0.722944	0.773243	0.660889	0.728391	0.862283	1.08797	1.20409	0.73652	1.71244	2.28793	1.53324	0.159187	1.29885	0.0250227	1.89456	0.00945159	2.84507	0.0871679
Y71	NDUFA4_O00483_71_Y	FYSVNVDySKLKKER	NDUFA4	O00483	Cytochrome c oxidase subunit NDUFA4__	FYSVNVDySK	7.66818	7.43922	8.51022	5.71241	3.96132	8.58103	9.37978	7.06864	7.88563	8.88527	5.39254	3.61226	6.91688	12.2849	8.15696	0.77293	0.266459	1.03033	0.766378	0.757488	0.294141	1.1584	0.493071
Y513	NECTIN2_Q92692_513_Y	LDKINPIyDALSYSS	NECTIN2	Q92692	Nectin-2__	INPIyDALSYSSPSDSYQGK	1.35321	0.559942	0.509158	1.08073	2.0228	0.660079	0.706005	0.60342	0.665053	0.787302	0.993362	1.09938	0.672474	1.56353	2.7853	1.55373	0.410365	0.815122	0.615959	1.18897	0.62457	2.07294	0.265997
Y152	NEDD4L_Q96PU5_152_Y	FLRLKMAyMPKNGGQ	NEDD4L	Q96PU5	E3 ubiquitin-protein ligase NEDD4-like__	MAyMPK	2.70642	3.8396	3.27316	0.9778	2.0228	0.597215	0.638766	3.70672	1.80514	0.712321	4.25727	4.24047	4.70732	4.24386	0.630009	0.366407	0.0181462	0.626389	0.268327	0.937966	0.876237	0.975763	0.955288
S202	NEDD9_Q14511_202_S	SAKGPVFsVPVGEIK	NEDD9	Q14511	Enhancer of filamentation 1__	GPVFsVPVGEIKPQGVYDIPPTK	1.6754	0.47995	0.436421	4.01413	2.0228	0.565782	2.11801	0.517217	0.570045	2.69932	2.55436	0.942328	0.576407	5.13731	0.596851	2.54757	0.282942	1.23671	0.77335	2.39065	0.158532	2.43485	0.474031
Y214	NEDD9_Q14511_214_Y	EIKPQGVyDIPPTKG	NEDD9	Q14511	Enhancer of filamentation 1__	GPVFSVPVGEIKPQGVyDIPPTK	18.816	12.3187	8.3405	20.6367	17.2781	11.85	17.045	14.0511	17.9248	20.4699	12.8664	30.4686	16.4276	21.5916	9.11856	1.26066	0.437853	1.24182	0.385678	1.61633	0.243993	1.19411	0.618166
Y241	NEDD9_Q14511_241_Y	AGLREKDyDFPPPMR	NEDD9	Q14511	Enhancer of filamentation 1__	EKDyDFPPPMR	132.421	131.026	107.796	272.909	117.744	240.929	118.441	327.571	163.033	230.792	306.523	287.41	399.066	192.091	388.252	1.70126	0.144713	1.64056	0.283834	2.22152	0.00329756	2.63819	0.0402227
Y345	NEDD9_Q14511_345_Y	PQERDGVyDVPLHNP	NEDD9	Q14511	Enhancer of filamentation 1__	ANPQERDGVyDVPLHNPPDAK	11.8567	9.27903	10.5711	18.9899	14.4968	17.1621	12.3047	12.0109	18.8115	13.1967	20.293	20.8882	13.2574	9.60453	15.1203	1.59741	0.0136499	1.36018	0.179241	1.71502	0.0428648	1.19792	0.30574
Y92	NEDD9_Q14511_92_Y	TFGQQKLyQVPNPQA	NEDD9	Q14511	Enhancer of filamentation 1__	LyQVPNPQAAPR	4.12407	5.11947	3.97628	10.4985	5.56271	4.58912	3.63088	3.67799	3.04024	5.81104	6.95353	8.00979	5.668	7.74319	7.36116	1.56207	0.254685	0.782848	0.0816475	1.57146	0.0259914	1.5713	0.0262862
Y385	NEFH_P12036_385_Y	MAAQLREyQDLLNVK	NEFH	P12036	Neurofilament heavy polypeptide__	EyQDLLNVK	12.9521	13.9185	12.729	3.08779	11.7154	7.82666	8.97635	7.49965	9.78578	9.11021	6.33859	3.14109	7.30115	9.9768	12.0365	0.571467	0.0882656	0.663183	0.0043074	0.469446	0.0165004	0.740271	0.0730202
Y372	NEFL_P07196_372_Y	MARYLKEyQDLLNVK	NEFL	P07196	Neurofilament light polypeptide__	EyQDLLNVK	12.9521	13.9185	12.729	3.08779	11.7154	7.82666	8.97635	7.49965	9.78578	9.11021	6.33859	3.14109	7.30115	9.9768	12.0365	0.571467	0.0882656	0.663183	0.0043074	0.469446	0.0165004	0.740271	0.0730202
Y384	NEFM_P07197_384_Y	MARHLREyQDLLNVK	NEFM	P07197	Neurofilament medium polypeptide__	EyQDLLNVK	12.9521	13.9185	12.729	3.08779	11.7154	7.82666	8.97635	7.49965	9.78578	9.11021	6.33859	3.14109	7.30115	9.9768	12.0365	0.571467	0.0882656	0.663183	0.0043074	0.469446	0.0165004	0.740271	0.0730202
Y336	NGFR_P08138_336_Y	LKGDGGLySSLPPAK	NGFR	P08138	Tumor necrosis factor receptor superfamily member 16__	GDGGLySSLPPAK, GDGGLySSLPPAKR	40.0808	40.9558	36.8048	49.4561	43.8555	50.7319	46.8317	42.1532	42.6584	50.5373	42.2416	58.4244	47.4575	69.4653	34.2858	1.22235	0.0238171	1.11712	0.0774938	1.28311	0.0831476	1.28315	0.342595
Y403	NHLRC2_Q8NBF2_403_Y	EENRNNAyPHKAGFA	NHLRC2	Q8NBF2	NHL repeat-containing protein 2__	NNAyPHK	2.12647	3.51963	1.52747	4.94046	0.589984	4.80915	0.706005	4.82736	2.09017	4.49887	0.993362	1.09938	5.47586	10.7213	2.98425	1.44135	0.532288	1.06273	0.916706	0.918875	0.888062	2.6739	0.164468
Y49	NIT2_Q9NQR4_49_Y	PECFNSPyGAKYFPE	NIT2	Q9NQR4	Omega-amidase NIT2__	IVSLPECFNSPyGAK	2.06203	0.533278	0.484913	3.55096	2.78135	3.1118	4.23603	0.574686	0.633384	0.749812	0.946059	1.04703	0.640452	1.48907	1.9895	3.06605	0.0197288	1.76744	0.581835	0.890488	0.840928	1.33725	0.622718
Y37	NME2P1_O60361_37_Y	EEHLKQHyIDLKDRP	NME2P1	O60361	Putative nucleoside diphosphate kinase__	QHyIDLK	6.05722	3.8396	1.52747	4.94046	1.85424	3.96048	0.638766	8.36168	3.61029	3.5991	2.69627	5.65397	3.36237	4.24386	2.7853	0.941431	0.895448	1.10385	0.886535	1.04596	0.916795	0.9096	0.814608
Y52	NME2_P22392_52_Y	EEHLKQHyIDLKDRP	NME2	P22392	Nucleoside diphosphate kinase B__	QHyIDLK	6.05722	3.8396	1.52747	4.94046	1.85424	3.96048	0.638766	8.36168	3.61029	3.5991	2.69627	5.65397	3.36237	4.24386	2.7853	0.941431	0.895448	1.10385	0.886535	1.04596	0.916795	0.9096	0.814608
Y204	NNMT_P40261_204_Y	DALKSSYyMIGEQKF	NNMT	P40261	Nicotinamide N-methyltransferase__	SSYyMIGEQK	7.99038	6.87928	8.58295	1.44097	5.14129	8.10955	5.24461	7.15484	4.56036	5.73606	3.97345	5.49691	9.12644	2.0847	6.56536	0.626447	0.216623	0.723152	0.0789742	0.648389	0.0209676	0.757975	0.422081
S698	NOLC1_Q14978_698_S	VNSIKFDs-	NOLC1	Q14978	Nucleolar and coiled-body phosphoprotein 1__	GGSISVQVNSIKFDsE	32.9281	19.278	6.1099	12.8143	8.17549	7.54377	6.4549	11.2064	7.41059	15.6336	10.5013	13.9779	11.8163	12.2849	9.15171	0.489292	0.278221	0.429932	0.232224	0.687852	0.484684	0.570219	0.344648
Y321	NOP56_O00567_321_Y	SLTNLAKyPASTVQI	NOP56	O00567	Nucleolar protein 56__	yPASTVQILGAEK	3.41524	3.99958	3.05495	1.02926	4.12989	6.3179	3.22745	3.18951	3.70529	0.749812	0.946059	3.14109	3.74664	1.48907	4.17796	1.09621	0.83999	0.966807	0.736759	0.461993	0.0824387	0.899129	0.708957
Y748	NPEPPS_P55786_748_Y	ADLRSPVyLTVLKHG	NPEPPS	P55786	Puromycin-sensitive aminopeptidase__	SPVyLTVLK	1.41765	1.83981	3.20042	1.13219	2.0228	0.691512	2.42059	0.632154	0.696722	0.824793	1.04066	1.15173	0.704497	1.63798	0.729484	0.595629	0.260868	0.580603	0.319656	0.46721	0.10376	0.475692	0.142506
Y29	NPM1_P06748_29_Y	ELKADKDyHFKVDND	NPM1	P06748	Nucleophosmin__	ADKDyHFK	12.4366	14.7185	10.6923	6.94753	10.5354	10.5613	13.5149	6.1204	8.26566	4.83629	3.68963	1.20409	3.55451	5.13731	7.75906	0.740982	0.122538	0.737196	0.253283	0.257085	0.00408288	0.434663	0.0135228
T919	NRP1_O14786_919_T	DKLNTQStYSE-	NRP1	O14786	Neuropilin-1__	DKLNTQStYSEA	8.63476	9.599	9.38306	11.4248	11.7154	7.07228	10.6909	8.18927	12.731	7.87302	5.86557	10.2085	9.99105	7.66873	11.937	1.09399	0.601893	1.14463	0.378389	0.86712	0.396181	1.07169	0.630164
Y259	NSF_P46459_259_Y	HVKGILLyGPPGCGK	NSF	P46459	Vesicle-fusing ATPase__	GILLyGPPGCGK	2.57754	2.23977	3.3459	1.18365	0.646173	0.722944	2.31973	2.8447	0.728391	3.03674	1.08797	1.20409	2.40169	1.71244	0.762643	0.312716	0.00705775	0.721875	0.349826	0.652782	0.254601	0.597409	0.130427
S152	NT5E_P21589_152_S	KAKGPLAsQISGLYL	NT5E	P21589	5'-nucleotidase__	GPLAsQISGLYLPYK	0.42959	3.43964	2.54579	1.02926	2.86564	0.628647	3.02573	0.574686	1.99516	0.749812	0.946059	1.04703	0.640452	1.48907	1.9895	0.705149	0.605796	0.872262	0.822534	0.427575	0.243994	0.64209	0.476566
Y176	NT5E_P21589_176_Y	EVVGIVGyTSKETPF	NT5E	P21589	5'-nucleotidase__	VLPVGDEVVGIVGyTSK	2.83529	2.71972	3.41863	1.74975	0.955212	1.0687	1.14306	0.976966	1.07675	1.27468	1.6083	1.77995	1.08877	2.53143	1.12739	0.420527	0.00622877	0.356241	0.000965775	0.519625	0.00540349	0.52906	0.05404
Y281	NT5E_P21589_281_Y	KVPVVQAyAFGKYLG	NT5E	P21589	5'-nucleotidase__	KVPVVQAyAFGK	5.92834	10.2389	14.9838	1.9556	9.6926	5.84642	3.8326	4.39635	5.41543	6.52336	1.79751	7.22451	4.80339	2.82924	4.57586	0.561606	0.256199	0.438007	0.0929327	0.499032	0.170935	0.391913	0.0786298
S181	NUCKS1_Q9H1E3_181_S	LKATVTPsPVKGKGK	NUCKS1	Q9H1E3	Nuclear ubiquitous casein and cyclin-dependent kinase substrate 1__	ATVTPsPVK, ATVTPsPVKGK	4.08111	6.47932	6.40085	4.889	3.98942	6.44363	6.38766	6.63762	7.5056	7.01074	21.9959	56.8538	52.0687	3.35042	3.01741	0.903355	0.634719	1.21046	0.2371	5.06214	0.195316	3.44529	0.444485
Y172	NUDC_Q9Y266_172_Y	NGADLPNyRWTQTLS	NUDC	Q9Y266	Nuclear migration protein nudC__	LKPNLGNGADLPNyR	16.2385	10.6389	13.7473	1.85267	14.7496	8.95822	7.76605	5.68939	7.41059	10.4599	5.10872	1.88466	8.74217	2.68033	10.9423	0.629186	0.284424	0.513629	0.0194235	0.429622	0.0605332	0.550522	0.108395
Y36	NUDT5_Q9UKK9_36_Y	VKLEKTTyMDPTGKT	NUDT5	Q9UKK9	ADP-sugar pyrophosphatase__	TTyMDPTGK	3.73743	2.63972	2.764	1.23512	3.62419	3.2061	0.806863	2.49988	4.08532	2.69932	6.24399	1.25644	6.14834	1.78689	0.795801	0.882319	0.682427	0.808658	0.594065	1.11581	0.828024	0.955135	0.939066
Y664	NUFIP2_Q7Z417_664_Y	DLRAAIVyHTKEMES	NUFIP2	Q7Z417	Nuclear fragile X mental retardation-interacting protein 2__	AAIVyHTK	4.12407	2.95969	4.80064	1.44097	5.56271	4.24337	0.94134	2.49988	4.65537	1.04974	1.32448	1.46584	2.6899	2.0847	4.17796	0.946371	0.880729	0.681279	0.353335	0.323118	0.00825743	0.753303	0.300278
Y42	OCC1_Q8TAD7_42_Y	RRNYGGVyVGLPSEA	OCC1	Q8TAD7	Overexpressed in colon carcinoma 1 protein__	NYGGVyVGLPSEAVNMVSSQTK	2.19091	0.746589	0.678878	1.44097	0.786645	0.880106	0.94134	3.79293	0.886737	1.04974	3.97345	1.46584	0.896633	2.0847	2.88478	0.859347	0.76664	1.55432	0.569267	1.79435	0.408391	1.6221	0.379316
Y282	OLA1_Q9NTK5_282_Y	SAEERQKyLEANMTQ	OLA1	Q9NTK5	Obg-like ATPase 1__	yLEANMTQSALPK	4.83289	3.51963	4.43695	1.08073	2.69707	5.56353	3.02573	1.81026	0.665053	2.36191	0.993362	1.09938	0.672474	1.56353	3.87953	0.730392	0.447851	0.430123	0.0363648	0.348306	0.00908087	0.478169	0.0973336
Y370	OPHN1_O60890_370_Y	MDGKEPIyHSPITKQ	OPHN1	O60890	Oligophrenin-1__	EPIyHSPITK	5.73503	8.95907	2.98221	16.2109	6.99553	11.1271	9.0772	9.30991	10.1658	7.76055	13.3394	15.5484	6.72474	14.2951	7.46064	1.94235	0.155307	1.61532	0.108253	2.0733	0.093885	1.61122	0.291324
Y837	OSMR_Q99650_837_Y	TELTKPNyLYLLPTE	OSMR	Q99650	Oncostatin-M-specific receptor subunit beta__	SLTETELTKPNyLYLLPTEK	2.77086	3.11967	0.484913	3.39657	3.70847	0.628647	2.82402	3.96533	4.84539	3.82404	0.946059	6.59629	3.07417	9.38117	1.9895	1.21304	0.741587	1.82493	0.158407	1.78284	0.414375	2.2657	0.333583
Y94	P4HB_P07237_94_Y	ESDLAQQyGVRGYPT	P4HB	P07237	Protein disulfide-isomerase__	VDATEESDLAQQyGVR	0.45107	1.83981	1.52747	1.08073	0.589984	0.660079	0.706005	0.60342	0.665053	0.787302	0.993362	1.09938	2.20956	1.56353	2.88478	0.610419	0.330148	0.517102	0.218708	0.754264	0.507749	1.74365	0.170866
Y194	PABPC1_P11940_194_Y	AKEFTNVyIKNFGED	PABPC1	P11940	Polyadenylate-binding protein 1__	EFTNVyIK	3.02861	3.91959	4.00053	1.18365	0.646173	4.71485	3.02573	3.1033	2.18517	3.93651	1.08797	1.20409	0.73652	1.71244	0.762643	0.597756	0.32633	0.759376	0.10959	0.568885	0.184174	0.293331	0.00448774
Y364	PABPC1_P11940_364_Y	IVATKPLyVALAQRK	PABPC1	P11940	Polyadenylate-binding protein 1__	IVATKPLyVALAQR	0.536988	0.666597	0.606141	1.28658	0.702362	0.785809	0.840482	2.24127	2.37519	0.937265	1.18257	1.30879	0.800565	1.86134	0.82896	1.53324	0.159188	3.01534	0.0689463	1.89455	0.00945136	1.92895	0.185567
Y511	PABPC1_P11940_511_Y	AVRTVPQyKYAAGVR	PABPC1	P11940	Polyadenylate-binding protein 1__	TVPQyK	18.365	15.2784	15.202	8.33703	15.6767	14.1446	15.7338	16.4648	15.5812	10.7973	8.65644	11.622	14.3141	11.8381	13.7276	0.781206	0.222118	0.978184	0.75808	0.636206	0.012295	0.816449	0.0801471
Y364	PABPC3_Q9H361_364_Y	IVATKPLyVALAQRK	PABPC3	Q9H361	Polyadenylate-binding protein 3__	IVATKPLyVALAQR	0.536988	0.666597	0.606141	1.28658	0.702362	0.785809	0.840482	2.24127	2.37519	0.937265	1.18257	1.30879	0.800565	1.86134	0.82896	1.53324	0.159188	3.01534	0.0689463	1.89455	0.00945136	1.92895	0.185567
Y193	PABPC4L_P0CB38_193_Y	ASEFTNVyIKNFGGD	PABPC4L	P0CB38	Polyadenylate-binding protein 4-like__	EFTNVyIK	3.02861	3.91959	4.00053	1.18365	0.646173	4.71485	3.02573	3.1033	2.18517	3.93651	1.08797	1.20409	0.73652	1.71244	0.762643	0.597756	0.32633	0.759376	0.10959	0.568885	0.184174	0.293331	0.00448774
Y194	PABPC4_Q13310_194_Y	AKEFTNVyIKNFGEE	PABPC4	Q13310	Polyadenylate-binding protein 4__	EFTNVyIK	3.02861	3.91959	4.00053	1.18365	0.646173	4.71485	3.02573	3.1033	2.18517	3.93651	1.08797	1.20409	0.73652	1.71244	0.762643	0.597756	0.32633	0.759376	0.10959	0.568885	0.184174	0.293331	0.00448774
Y76	PACSIN2_Q9UNF0_76_Y	LVEKGPQyGTVEKAW	PACSIN2	Q9UNF0	Protein kinase C and casein kinase substrate in neurons protein 2__	GPQyGTVEK	2.83529	5.51942	3.63684	2.77901	2.69707	2.64032	2.31973	1.98267	3.32526	4.16145	0.851453	3.4552	2.11349	1.34017	3.68058	0.676843	0.180191	0.636086	0.178235	0.706173	0.411736	0.594939	0.198636
Y163	PAG1_Q9NWQ8_163_Y	GLGMEGPyEVLKDSS	PAG1	Q9NWQ8	Phosphoprotein associated with glycosphingolipid-enriched microdomains 1__	SVDGDQGLGMEGPyEVLK	2.96417	1.59983	0.484913	3.70535	2.10709	3.86618	0.672385	0.574686	3.13525	4.27393	0.946059	4.39753	2.01742	1.48907	0.663168	1.91697	0.165375	0.867973	0.850124	1.90487	0.318788	0.825853	0.738255
Y359	PAG1_Q9NWQ8_359_Y	PSSCNDLyATVKDFE	PAG1	Q9NWQ8	Phosphoprotein associated with glycosphingolipid-enriched microdomains 1__	SPSSCNDLyATVK	3.73743	4.71951	3.20042	1.33804	3.45562	3.2061	4.63946	5.17217	3.99032	6.18595	7.80499	7.38157	2.49776	7.59428	4.77481	0.686241	0.203393	1.18397	0.271475	1.83339	0.0079156	1.27532	0.525398
S141	PAK2_Q13177_141_S	TVKQKYLsFTPPEKD	PAK2	Q13177	Serine/threonine-protein kinase PAK 2__	YLsFTPPEK	0.536988	0.666597	0.606141	1.28658	2.10709	0.785809	0.840482	0.718357	0.79173	0.937265	4.8249	13.9779	10.5675	1.86134	0.82896	2.30945	0.110762	1.29885	0.0250231	10.9078	0.19697	7.32586	0.284262
Y1348	PALLD_Q8WX93_1348_Y	VRPSASRyAALSDQG	PALLD	Q8WX93	Palladin__	yAALSDQGLDIK	3.3508	3.27966	3.3459	1.28658	3.79275	3.77188	4.23603	4.22394	2.75522	5.961	6.24399	3.92637	3.2663	7.14756	5.47113	0.887218	0.675592	1.12418	0.448642	1.61696	0.048353	1.59226	0.154639
Y731	PALLD_Q8WX93_731_Y	QSSGSFNyARPKQFI	PALLD	Q8WX93	Palladin__	SAPAMQSSGSFNyARPK	2.70642	0.613269	2.98221	4.32291	3.62419	4.24337	2.42059	5.08597	3.04024	2.58685	3.83154	1.20409	0.73652	1.71244	3.48163	1.93441	0.0655696	1.67359	0.267382	1.20955	0.700687	0.94108	0.915655
Y889	PARP1_P09874_889_Y	PEAPVTGyMFGKGIY	PARP1	P09874	Poly [ADP-ribose] polymerase 1__	IAPPEAPVTGyMFGK	2.44866	3.19967	2.764	1.18365	2.10709	2.64032	3.42917	0.660889	0.728391	0.862283	1.08797	1.20409	0.73652	1.71244	2.28793	0.705044	0.158605	0.572784	0.270368	0.374967	0.00186195	0.563089	0.071326
S173	PCBP1_Q15365_173_S	MLETLSQsPQGRVMT	PCBP1	Q15365	Poly(rC)-binding protein 1__	QICLVMLETLSQsPQGR	8.95695	6.58598	1.52747	7.61655	3.00611	1.98024	2.11801	3.27571	4.02199	4.72381	4.96681	7.11981	6.18036	7.66873	3.71374	0.73829	0.622239	0.551581	0.322001	0.984771	0.971988	1.02885	0.950325
Y183	PCBP1_Q15365_183_Y	GRVMTIPyQPMPASS	PCBP1	Q15365	Poly(rC)-binding protein 1__	VMTIPyQPMPASSPVICAGGQDR	4.31738	4.7995	3.37014	2.10999	4.80416	8.39244	1.37839	4.56875	2.69188	6.52336	1.93942	4.60694	7.10902	3.0526	1.35949	1.2258	0.641225	0.69184	0.275571	1.04666	0.895912	0.922647	0.863497
S173	PCBP2_Q15366_173_S	MLETLSQsPPKGVTI	PCBP2	Q15366	Poly(rC)-binding protein 2__	QICVVMLETLSQsPPK	1.35321	2.55973	0.460667	0.9778	0.533795	0.597215	0.638766	3.0171	1.80514	3.26168	0.898756	0.994679	0.608429	1.41462	0.630009	0.482167	0.292823	1.24863	0.712887	1.17869	0.804084	0.606606	0.436141
Y250	PCNA_P12004_250_Y	DMGHLKYyLAPKIED	PCNA	P12004	Proliferating cell nuclear antigen__	YyLAPK	7.41043	5.99937	5.38253	1.64682	6.82696	6.3179	3.22745	4.39635	4.84539	5.1737	1.51369	1.67525	3.36237	2.38252	6.76431	0.787113	0.489497	0.663525	0.052033	0.445003	0.0599509	0.665655	0.223989
S315	PCYT1A_P49585_315_S	GRMLQAIsPKQSPSS	PCYT1A	P49585	Choline-phosphate cytidylyltransferase A__	MLQAIsPK	1.54652	0.639933	0.581895	1.23512	0.674268	0.754377	0.806863	0.689623	0.76006	0.899774	3.40581	7.85273	7.68542	1.78689	0.795801	0.962222	0.927125	0.815124	0.615961	4.3919	0.202735	3.70911	0.314065
Y118	PDCD6IP_Q8WUM4_118_Y	LALASLGyEKSCVLF	PDCD6IP	Q8WUM4	Programmed cell death 6-interacting protein__	LALASLGyEK	1.99759	3.43964	2.764	1.08073	0.589984	0.660079	0.706005	0.60342	0.665053	0.787302	0.993362	1.09938	2.01742	1.56353	2.3874	0.2842	0.0116123	0.240754	0.0076516	0.351172	0.0141606	0.727738	0.19584
Y370	PDCD6IP_Q8WUM4_370_Y	VQQSLAAyNQRKADL	PDCD6IP	Q8WUM4	Programmed cell death 6-interacting protein__	MVPVSVQQSLAAyNQR	1.6754	3.11967	3.49137	3.85974	3.11849	4.24337	0.840482	3.79293	3.89531	6.18595	7.66308	5.65397	3.74664	1.86134	4.77481	1.35421	0.20378	1.02924	0.947136	2.3536	0.0102243	1.25299	0.529829
Y334	PDHB_P11177_334_Y	GADVPMPyAKILEDN	PDHB	P11177	Pyruvate dehydrogenase E1 component subunit beta, mitochondrial__	VTGADVPMPyAK	2.64198	0.586606	3.78232	3.85974	3.45562	3.58329	3.02573	2.9309	2.09017	3.14921	4.8249	4.24047	4.13091	1.63798	3.78006	1.55453	0.241178	1.14775	0.742653	1.74223	0.175862	1.36201	0.525253
Y454	PDIA3_P30101_454_Y	VRGFPTIyFSPANKK	PDIA3	P30101	Protein disulfide-isomerase A3__	GFPTIyFSPANK	6.0787	6.79929	8.14653	2.10999	4.66368	4.1805	4.94203	2.44241	4.02199	3.1867	4.44648	2.14641	1.31293	3.0526	5.37166	0.521019	0.0275374	0.54253	0.0277992	0.465152	0.0140738	0.463135	0.0466461
Y273	PDIA4_P13667_273_Y	YNGPREKyGIVDYMI	PDIA4	P13667	Protein disulfide-isomerase A4__	yGIVDYMIEQSGPPSK	6.05722	2.79971	4.94611	4.78607	5.64699	7.07228	3.32831	3.0171	2.75522	6.74831	2.12863	7.53862	7.39722	7.37092	6.96326	1.26822	0.349381	0.659321	0.181518	1.18927	0.676632	1.57439	0.0521799
Y565	PDIA4_P13667_565_Y	CKQLEPVyNSLAKKY	PDIA4	P13667	Protein disulfide-isomerase A4__	QLEPVyNSLAK	4.38182	5.83939	3.56411	3.08779	5.39414	3.96048	0.672385	0.574686	3.42027	0.749812	2.83818	1.04703	2.6899	1.48907	0.663168	0.902584	0.660724	0.338573	0.0568165	0.336229	0.0306905	0.351253	0.0284074
Y321	PDLIM1_O00151_321_Y	RVTPPEGyEVVTVFP	PDLIM1	O00151	PDZ and LIM domain protein 1__	VTPPEGyEVVTVFPK	3.54412	1.67982	2.03663	4.01413	2.86564	3.67759	3.63088	3.53432	3.70529	2.24944	0.946059	1.04703	0.640452	1.48907	0.663168	1.45407	0.173919	1.4972	0.103852	0.584325	0.22854	0.384638	0.0791972
Y316	PDLIM4_P50479_316_Y	RVKPPEGyDVVAVYP	PDLIM4	P50479	PDZ and LIM domain protein 4__	VKPPEGyDVVAVYPNAK	8.11925	7.6792	9.16485	6.43289	8.00693	9.8069	7.96777	7.84446	7.88563	6.82329	10.6432	7.53862	9.03037	11.317	4.57586	0.971295	0.834241	0.949308	0.394031	1.00167	0.991655	0.998395	0.99506
Y104	PDLIM7_Q9NR12_104_Y	PAADPPRyTFAPSVS	PDLIM7	Q9NR12	PDZ and LIM domain protein 7__	yTFAPSVSLNK	1.48209	1.99979	2.18211	5.24924	0.618079	2.35743	0.739624	4.65496	3.42027	0.824793	3.40581	4.08342	3.36237	7.14756	2.18845	1.45211	0.566146	1.5563	0.421748	1.46787	0.433102	2.24195	0.195627
Y635	PEAK1_Q9H792_635_Y	IVINPNAyDNLAIYK	PEAK1	Q9H792	Inactive tyrosine-protein kinase PEAK1__	VPIVINPNAyDNLAIYK	13.7254	18.1581	13.6018	20.8426	14.272	16.0305	29.5513	19.8554	23.9419	23.9565	30.5104	24.9717	15.0186	34.2487	18.9003	1.12443	0.487604	1.61258	0.0434137	1.74647	0.011024	1.49867	0.280162
Y641	PEAK1_Q9H792_641_Y	AYDNLAIyKSFLGTS	PEAK1	Q9H792	Inactive tyrosine-protein kinase PEAK1__	VPIVINPNAYDNLAIyK	3.02861	4.63952	3.05495	8.95459	5.98412	2.73461	5.84975	4.05154	5.79546	2.47438	6.10208	5.33986	3.17024	5.36067	2.28793	1.64816	0.283877	1.46383	0.105464	1.29779	0.434297	1.00893	0.977363
Y181	PEBP1_P30086_181_Y	DDYVPKLyEQLSG-	PEBP1	P30086	Phosphatidylethanolamine-binding protein 1__	LyEQLSGK	2.64198	2.47974	3.41863	1.02926	2.61279	2.92321	3.02573	5.08597	3.13525	4.3864	3.12199	1.04703	1.92136	1.48907	0.663168	0.768734	0.371133	1.31692	0.283701	1.00176	0.99629	0.476983	0.0337555
Y880	PEX1_O43933_880_Y	QRTGILLyGPPGTGK	PEX1	O43933	Peroxisome biogenesis factor 1__	GILLyGPPGTGK	6.25054	5.19946	6.69179	1.02926	9.6926	6.03501	5.7489	4.65496	3.32526	3.14921	0.946059	3.14109	3.2663	1.48907	0.663168	0.923661	0.865126	0.756768	0.15062	0.398878	0.0132091	0.298677	0.00874678
Y43	PFKL_P17858_43_Y	AVTRMGIyVGAKVFL	PFKL	P17858	ATP-dependent 6-phosphofructokinase, liver type__	MGIyVGAK	5.09064	4.71951	5.01885	1.23512	2.69707	2.64032	3.02573	2.41368	2.75522	0.899774	1.13527	1.25644	0.768542	5.36067	3.87953	0.44322	0.00499224	0.552608	0.000463406	0.221963	1.54742e-05	0.674944	0.302238
Y394	PFKP_Q01813_394_Y	FAGNLNTyKRLAIKL	PFKP	Q01813	ATP-dependent 6-phosphofructokinase, platelet type__	SFAGNLNTyK	7.0238	6.31934	6.61906	4.78607	5.73127	4.14907	5.14375	4.56875	6.08048	3.48662	1.46639	1.6229	4.32305	2.30807	7.65959	0.734709	0.0246689	0.791144	0.0458226	0.329418	0.00279379	0.715889	0.295915
Y52	PFKP_Q01813_52_Y	AVVRMGIyVGAKVYF	PFKP	Q01813	ATP-dependent 6-phosphofructokinase, platelet type__	MGIyVGAK	5.09064	4.71951	5.01885	1.23512	2.69707	2.64032	3.02573	2.41368	2.75522	0.899774	1.13527	1.25644	0.768542	5.36067	3.87953	0.44322	0.00499224	0.552608	0.000463406	0.221963	1.54742e-05	0.674944	0.302238
Y60	PFN1_P07737_60_Y	GKDRSSFyVNGLTLG	PFN1	P07737	Profilin-1__	SSFyVNGLTLGGQK	10.0094	17.0382	38.1869	7.10192	19.7223	10.0898	10.7918	10.0283	9.02572	19.795	4.8722	8.06214	8.00565	3.42487	12.136	0.565867	0.366763	0.457516	0.236731	0.501718	0.322444	0.361259	0.190975
Y50	PGAM1_P18669_50_Y	QALRDAGyEFDICFT	PGAM1	P18669	Phosphoglycerate mutase 1__	DAGyEFDICFTSVQK	0.386631	0.47995	1.9639	0.926337	0.505701	0.565782	2.11801	1.55165	0.570045	0.674831	0.851453	0.942328	0.576407	1.34017	0.596851	0.705823	0.626613	1.49787	0.528997	0.872153	0.826943	0.887986	0.861773
Y92	PGAM1_P18669_92_Y	WRLNERHyGGLTGLN	PGAM1	P18669	Phosphoglycerate mutase 1__	HyGGLTGLNK	65.985	71.4326	67.0634	95.1039	85.8005	74.1175	81.8965	95.6852	85.3168	111.909	99.62	107.425	79.7363	123.668	87.936	1.24717	0.0554573	1.28569	0.0120747	1.55982	0.000647394	1.42478	0.100139
Y92	PGAM2_P15259_92_Y	WRLNERHyGGLTGLN	PGAM2	P15259	Phosphoglycerate mutase 2__	HyGGLTGLNK	65.985	71.4326	67.0634	95.1039	85.8005	74.1175	81.8965	95.6852	85.3168	111.909	99.62	107.425	79.7363	123.668	87.936	1.24717	0.0554573	1.28569	0.0120747	1.55982	0.000647394	1.42478	0.100139
Y92	PGAM4_Q8N0Y7_92_Y	WRLNERHyGGLTGLN	PGAM4	Q8N0Y7	Probable phosphoglycerate mutase 4__	HyGGLTGLNK	65.985	71.4326	67.0634	95.1039	85.8005	74.1175	81.8965	95.6852	85.3168	111.909	99.62	107.425	79.7363	123.668	87.936	1.24717	0.0554573	1.28569	0.0120747	1.55982	0.000647394	1.42478	0.100139
Y196	PGK1_P00558_196_Y	LMKKELNyFAKALES	PGK1	P00558	Phosphoglycerate kinase 1__	ELNyFAK	12.3722	13.7586	16.8022	11.7336	14.3282	10.5613	9.17806	11.5512	9.02572	16.6458	6.81162	4.86869	8.3579	7.37092	11.0417	0.853029	0.287941	0.693056	0.046526	0.659775	0.277092	0.623542	0.0343244
Y353	PGM1_P36871_353_Y	SATKIALyETPTGWK	PGM1	P36871	Phosphoglucomutase-1__	IALyETPTGWK	1.86872	2.63972	0.436421	0.926337	0.505701	0.565782	0.605147	2.15507	1.80514	2.02449	0.851453	0.942328	2.11349	1.34017	0.596851	0.404019	0.210164	0.923253	0.88174	0.77217	0.641767	0.819135	0.721751
S175	PGM2L1_Q6PCE3_175_S	AGVMITAsHNRKEDN	PGM2L1	Q6PCE3	Glucose 1,6-bisphosphate synthase__	AVAGVMITAsHNR	2.31979	1.9198	2.03663	1.13219	1.85424	2.26313	0.739624	0.632154	2.4702	0.824793	1.04066	1.15173	0.704497	1.63798	0.729484	0.836421	0.38514	0.612148	0.252463	0.480733	0.00206234	0.48946	0.0315519
S165	PGM2_Q96G03_165_S	AGIMITAsHNPKQDN	PGM2	Q96G03	Phosphoglucomutase-2__	LCAGIMITAsHNPK	9.40802	3.19967	3.63684	1.80121	0.983307	5.46923	3.73174	9.56852	3.61029	7.98549	4.96681	5.65397	9.03037	10.7213	6.26693	0.508094	0.334586	1.041	0.940717	1.14539	0.738464	1.60168	0.243668
Y183	PGM3_O95394_183_Y	GKATIEGyYQKLSKA	PGM3	O95394	Phosphoacetylglucosamine mutase__	ATIEGyYQK	3.99519	4.23956	5.09158	0.9778	1.85424	2.64032	2.21887	0.545952	1.80514	3.26168	0.898756	4.24047	2.59383	1.41462	2.68583	0.410643	0.0109619	0.342927	0.00839318	0.630399	0.19161	0.502335	0.0137694
Y567	PHLDB2_Q86SQ0_567_Y	KASSESSyLSILPKT	PHLDB2	Q86SQ0	Pleckstrin homology-like domain family B member 2__	ASSESSyLSILPK	2.83529	2.47974	1.67295	3.70535	2.86564	4.80915	2.6223	0.60342	1.99516	0.787302	0.993362	5.02575	2.88203	1.56353	0.696326	1.62853	0.0906201	0.747123	0.440524	0.974017	0.96809	0.735819	0.442361
S867	PHRF1_Q9P1Y6_867_S	TRTISINsPKAQTVQ	PHRF1	Q9P1Y6	PHD and RING finger domain-containing protein 1__	TISINsPK	1.61096	3.43964	2.32758	5.71241	1.85424	2.73461	2.92488	0.632154	2.28018	0.824793	4.25727	3.4552	2.78597	1.63798	2.98425	1.39618	0.489833	0.791146	0.584778	1.1571	0.75685	1.00407	0.988924
Y361	PIGT_Q969N2_361_Y	AQRYVSGyGLQKGEL	PIGT	Q969N2	GPI transamidase component PIG-T__	YVSGyGLQK	1.93316	3.67962	1.81842	1.13219	4.55131	0.691512	4.03431	3.70672	0.696722	2.58685	1.04066	1.15173	2.11349	1.63798	4.37691	0.857871	0.80856	1.13545	0.797084	0.643132	0.321152	1.09382	0.83375
Y504	PIK3CB_P42338_504_Y	ENKKQPYyYPPFDKI	PIK3CB	P42338	Phosphatidylinositol 4,5-bisphosphate 3-kinase catalytic subunit beta isoform__	KQPYyYPPFDK	5.47727	9.91897	7.34643	14.0494	9.35546	11.8814	12.2038	14.1373	11.4959	16.0835	12.7718	11.7791	9.99105	18.0923	14.7223	1.55154	0.0890399	1.6637	0.0290659	1.7867	0.0311436	1.88217	0.0670469
Y105	PKM_P14618_105_Y	FASDPILyRPVAVAL	PKM	P14618	Pyruvate kinase PKM__	TATESFASDPILyRPVAVALDTK	0.408111	1.51984	4.146	0.9778	1.68567	0.597215	2.72316	2.41368	0.601715	2.81179	0.898756	0.994679	2.11349	1.41462	0.630009	0.536831	0.461725	0.944781	0.935135	0.774656	0.737757	0.684582	0.619432
Y148	PKM_P14618_148_Y	KITLDNAyMEKCDEN	PKM	P14618	Pyruvate kinase PKM__	ITLDNAyMEK	14.6275	18.798	19.639	10.4985	16.5196	21.6883	16.2381	15.9475	13.3011	13.834	9.6498	12.5644	16.4276	7.74319	14.2249	0.917872	0.706088	0.857196	0.235204	0.679328	0.0459582	0.723566	0.182138
Y175	PKM_P14618_175_Y	VEVGSKIyVDDGLIS	PKM	P14618	Pyruvate kinase PKM__	IyVDDGLISLQVK	7.21711	7.35923	7.05548	6.22704	8.76548	6.3179	7.06005	7.93067	5.09874	10.2349	7.33196	3.29815	8.16576	8.78554	5.93535	0.985142	0.904219	0.928699	0.574485	0.964552	0.905097	1.05801	0.655752
Y1168	PKP4_Q99569_1168_Y	GLKSTTNyVDFYSTK	PKP4	Q99569	Plakophilin-4__	STTNyVDFYSTK	17.1406	14.8784	19.7117	17.6004	19.2166	15.6533	15.3304	15.8613	14.1561	20.3574	24.834	22.1447	12.8731	24.5697	15.916	1.0143	0.89388	0.876613	0.225034	1.30167	0.0526737	1.03147	0.892544
Y1172	PKP4_Q99569_1172_Y	TTNYVDFySTKRPSY	PKP4	Q99569	Plakophilin-4__	STTNYVDFySTK	3.60856	2.07978	2.90948	1.23512	2.44422	2.92321	3.12659	2.8447	2.37519	2.92427	1.13527	3.76931	0.768542	1.78689	3.28268	0.767933	0.376396	0.970767	0.873363	0.910562	0.788432	0.679022	0.34174
S221	PKP4_Q99569_221_S	SVPSRAQsPSYVIST	PKP4	Q99569	Plakophilin-4__	AQsPSYVISTGVSPSR	4.57513	0.506614	0.460667	2.9334	2.27565	2.07454	3.53002	0.545952	2.28018	0.712321	0.898756	4.39753	2.11349	1.41462	2.68583	1.31416	0.697378	1.14682	0.874782	1.08411	0.935908	1.12116	0.881768
Y783	PLCG1_P19174_783_Y	EGRNPGFyVEANPMP	PLCG1	P19174	1-phosphatidylinositol 4,5-bisphosphate phosphodiesterase gamma-1__	NPGFyVEANPMPTFK	12.6944	7.03927	10.6196	23.6216	10.2826	11.4099	15.0278	23.0162	14.7262	18.8953	14.7585	18.0613	15.2748	28.8136	19.9945	1.49289	0.337345	1.73853	0.0783736	1.70377	0.0266684	2.11124	0.0590384
Y3577	PLEC_Q15149_3577_Y	VTGYRDPySGSTISL	PLEC	Q15149	Plectin__	DPySGSTISLFQAMQK	2.38423	2.31976	2.10937	3.39657	5.05701	5.65782	3.12659	3.18951	4.37035	4.83629	3.54772	1.15173	0.704497	1.63798	4.57586	2.07114	0.0233632	1.56846	0.0353048	1.39956	0.449119	1.01541	0.977561
Y396	PLEC_Q15149_396_Y	ITYVSSLyDAMPRVP	PLEC	Q15149	Plectin__	SIITYVSSLyDAMPR	3.93075	2.15977	4.29148	4.16852	3.45562	2.54602	6.75747	3.53432	2.5652	5.84853	5.81826	7.38157	3.84271	6.03075	2.68583	0.979595	0.934635	1.23839	0.59445	1.83475	0.0260076	1.20972	0.57224
Y4155	PLEC_Q15149_4155_Y	VTGYKDPySGKLISL	PLEC	Q15149	Plectin__	AVTGYKDPySGK	3.28636	4.07957	6.47358	5.40363	4.38274	2.73461	6.4549	3.96533	2.28018	4.27393	7.80499	11.7791	5.57193	1.78689	4.17796	0.904727	0.739668	0.917692	0.818001	1.72391	0.231611	0.833612	0.627462
Y4611	PLEC_Q15149_4611_Y	AAQSTKGyYSPYSVS	PLEC	Q15149	Plectin__	GyYSPYSVSGSGSTAGSR	5.3484	5.91938	7.41916	2.10999	4.97272	4.99774	5.34546	6.1204	7.22057	6.74831	7.52117	6.43924	4.61125	10.2746	6.86379	0.646465	0.1256	0.999973	0.999845	1.10819	0.387914	1.1639	0.592623
Y4612	PLEC_Q15149_4612_Y	AQSTKGYySPYSVSG	PLEC	Q15149	Plectin__	GYySPYSVSGSGSTAGSR	2.96417	2.23977	0.533404	3.85974	2.69707	2.07454	0.739624	2.58609	2.85023	2.81179	1.04066	1.15173	4.51519	1.63798	2.28793	1.50442	0.339577	1.07645	0.888602	0.872212	0.803739	1.47126	0.469988
Y4615	PLEC_Q15149_4615_Y	TKGYYSPySVSGSGS	PLEC	Q15149	Plectin__	GYYSPySVSGSGSTAGSR	2.57754	2.31976	1.9639	1.38951	0.758551	0.848674	4.84118	4.56875	3.70529	5.1737	1.27718	4.39753	2.6899	2.01025	0.895276	0.436765	0.00832334	1.91151	0.00568091	1.58112	0.331572	0.815517	0.487655
Y46	PLIN3_O60664_46_Y	CDMVSAAyASTKESY	PLIN3	O60664	Perilipin-3__	VASMPLISSTCDMVSAAyASTK	4.5107	2.31976	3.56411	7.87386	3.5399	3.3004	4.5386	4.74116	3.8003	4.61134	1.37179	1.51819	3.2663	8.041	4.17796	1.41556	0.423258	1.25836	0.267707	0.721658	0.477548	1.48975	0.347361
Y95	PLIN3_O60664_95_Y	QIASASEyAHRGLDK	PLIN3	O60664	Perilipin-3__	LEPQIASASEyAHR	2.25535	1.9198	2.40032	0.926337	1.68567	0.565782	2.11801	0.517217	0.570045	0.674831	0.851453	0.942328	1.72922	1.34017	0.596851	0.483279	0.0344773	0.487459	0.107811	0.375427	0.00108802	0.557563	0.0550291
Y450	PLS3_P13797_450_Y	SKVNKPPyPKLGANM	PLS3	P13797	Plastin-3__	VNKPPyPK	31.5749	26.3972	49.6066	12.8143	27.3921	28.1005	19.0621	17.9302	26.3171	24.4064	21.4282	10.0515	19.4057	10.9447	24.2719	0.634948	0.203449	0.588494	0.12083	0.51949	0.105995	0.507743	0.0931109
Y51	PLS3_P13797_51_Y	ANMPLPGyKVREIIQ	PLS3	P13797	Plastin-3__	EANMPLPGyK	6.57273	4.7995	7.4919	3.39657	5.47842	5.46923	5.7489	0.632154	7.22057	2.81179	1.04066	5.02575	4.99552	1.63798	8.55486	0.760397	0.224864	0.721031	0.459826	0.470639	0.0758461	0.805145	0.598852
Y1608	PLXNA1_Q9UIW2_1608_Y	VPKQTSAyNISNSST	PLXNA1	Q9UIW2	Plexin-A1__	QTSAyNISNSSTFTK	3.86631	2.07978	2.61853	1.18365	2.27565	2.45172	5.64804	3.79293	2.37519	2.58685	1.08797	1.20409	4.99552	10.0513	2.28793	0.690167	0.251991	1.37965	0.374477	0.569659	0.161032	2.024	0.278916
Y918	POTEE_Q6S8J3_918_Y	DIKEKLCyVALDFEQ	POTEE	Q6S8J3	POTE ankyrin domain family member E__	LCyVALDFEQEMATAASSSSLEK	11.6634	13.3586	15.493	4.63168	11.5468	8.58103	8.77463	8.18927	10.5458	9.5601	5.39254	8.00979	7.68542	9.38117	12.6333	0.61112	0.0834492	0.679	0.0300306	0.566764	0.0236616	0.733059	0.119608
Y940	POTEE_Q6S8J3_940_Y	SSSLEKSyELPDGQV	POTEE	Q6S8J3	POTE ankyrin domain family member E__	SyELPDGQVITIGNER	3.60856	3.35965	4.58242	7.10192	5.47842	7.07228	5.7489	4.56875	8.8357	6.86078	4.8249	5.81102	7.78149	5.13731	4.67533	1.70143	0.0144486	1.65821	0.1285	1.51478	0.0465427	1.52322	0.124019
Y940	POTEF_A5A3E0_940_Y	SSSLEKSyELPDGQV	POTEF	A5A3E0	POTE ankyrin domain family member F__	SyELPDGQVITIGNER	3.60856	3.35965	4.58242	7.10192	5.47842	7.07228	5.7489	4.56875	8.8357	6.86078	4.8249	5.81102	7.78149	5.13731	4.67533	1.70143	0.0144486	1.65821	0.1285	1.51478	0.0465427	1.52322	0.124019
Y240	POTEKP_Q9BYX7_240_Y	SSSVEKSyELPDGQV	POTEKP	Q9BYX7	Putative beta-actin-like protein 3__	SyELPDGQVITIGNER	3.60856	3.35965	4.58242	7.10192	5.47842	7.07228	5.7489	4.56875	8.8357	6.86078	4.8249	5.81102	7.78149	5.13731	4.67533	1.70143	0.0144486	1.65821	0.1285	1.51478	0.0465427	1.52322	0.124019
Y78	PPIL1_Q9Y3C6_78_Y	GRGGASIyGKQFEDE	PPIL1	Q9Y3C6	Peptidyl-prolyl cis-trans isomerase-like 1__	GGASIyGK	6.89492	6.31934	2.10937	0.9778	3.37134	4.33767	5.24461	3.0171	5.70045	0.712321	3.54772	5.65397	2.30563	4.24386	3.97901	0.56689	0.288492	0.911152	0.805065	0.646975	0.434829	0.687076	0.381229
Y269	PPP1R13L_Q8WUF5_269_Y	KPSQTASyERLDVFA	PPP1R13L	Q8WUF5	RelA-associated inhibitor__	KPSQTASyER	3.02861	2.8797	5.16432	5.71241	4.38274	3.58329	2.6223	4.31014	4.37035	4.16145	4.39917	2.98404	3.45844	7.81764	3.08373	1.23534	0.418716	1.02079	0.938497	1.04263	0.863404	1.29687	0.551894
S228	PPP1R18_Q6NYC8_228_S	SRLSPGEsAYQKLGL	PPP1R18	Q6NYC8	Phostensin__	LSPGEsAYQK	3.80187	3.59962	1.9639	3.24218	2.78135	2.54602	7.06005	3.27571	6.36551	4.27393	5.67635	7.22451	8.74217	8.26436	6.76431	0.915023	0.689267	1.7833	0.133247	1.83386	0.06516	2.53816	0.0044908
Y74	PPP2R5D_Q14738_74_Y	TQLSKIKySGGPQIV	PPP2R5D	Q14738	Serine/threonine-protein phosphatase 2A 56 kDa regulatory subunit delta isoform__	ySGGPQIVK	7.08824	6.47932	5.30979	8.8002	7.83836	6.5065	6.05147	4.82736	9.02572	5.06123	5.39254	9.10917	5.76407	2.82924	9.84804	1.22608	0.167679	1.05441	0.812472	1.03632	0.878129	0.976904	0.948172
Y132	PRAG1_Q86YV5_132_Y	QEDAPVVyLGSFRGV	PRAG1	Q86YV5	Inactive tyrosine-protein kinase PRAG1__	QEDAPVVyLGSFR	1.80428	1.75982	0.484913	1.02926	2.0228	0.628647	0.672385	0.574686	0.633384	0.749812	0.946059	1.04703	0.640452	1.48907	1.9895	0.909038	0.847625	0.464423	0.170746	0.677425	0.379691	1.01729	0.970088
Y159	PRAG1_Q86YV5_159_Y	NSRCPPAyTMVGLHN	PRAG1	Q86YV5	Inactive tyrosine-protein kinase PRAG1__	CPPAyTMVGLHNLEPR	2.44866	0.613269	2.69127	1.18365	0.646173	0.722944	0.773243	2.41368	3.32526	3.03674	3.2639	1.20409	2.78597	1.71244	0.762643	0.443713	0.190257	1.13192	0.81162	1.30444	0.562159	0.914457	0.860967
Y413	PRAG1_Q86YV5_413_Y	ATQPEPIyAESTKRK	PRAG1	Q86YV5	Inactive tyrosine-protein kinase PRAG1__	EATQPEPIyAESTK, EATQPEPIyAESTKR	14.1765	12.8786	14.4747	21.7689	18.121	17.9164	24.2058	19.0508	20.9967	26.5434	18.732	23.5582	16.3315	28.5903	20.094	1.39192	0.0156431	1.54716	0.00870134	1.65745	0.0173986	1.56552	0.0991134
Y489	PRAG1_Q86YV5_489_Y	EEDHRTIyLSSPDSA	PRAG1	Q86YV5	Inactive tyrosine-protein kinase PRAG1__	TIyLSSPDSAVGVQWPR	0.408111	1.83981	0.460667	0.9778	0.533795	0.597215	0.638766	2.75849	0.601715	3.37415	0.898756	0.994679	2.78597	1.41462	1.89003	0.778564	0.703479	1.4764	0.64064	1.94477	0.413455	2.24863	0.141949
Y116	PRDX1_Q06830_116_Y	KRTIAQDyGVLKADE	PRDX1	Q06830	Peroxiredoxin-1__	TIAQDyGVLK	4.76845	5.99937	5.528	3.08779	3.79275	2.82891	3.73174	3.53432	3.04024	3.03674	0.946059	1.04703	4.61125	1.48907	4.37691	0.595825	0.00881609	0.632451	0.0084613	0.308658	0.00815394	0.64294	0.142987
Y267	PRKAB1_Q9Y478_267_Y	KYVTTLLyKP-	PRKAB1	Q9Y478	5'-AMP-activated protein kinase subunit beta-1__	TTLLyK	30.1572	24.7174	25.3852	15.2846	19.8066	28.572	17.3475	19.3094	23.0868	23.6191	10.6432	9.10917	21.1349	21.2193	26.2614	0.793214	0.263868	0.744379	0.0465417	0.540388	0.066487	0.854919	0.182527
Y269	PRKAB2_O43741_269_Y	KYVTTLLyKP-	PRKAB2	O43741	5'-AMP-activated protein kinase subunit beta-2__	TTLLyK	30.1572	24.7174	25.3852	15.2846	19.8066	28.572	17.3475	19.3094	23.0868	23.6191	10.6432	9.10917	21.1349	21.2193	26.2614	0.793214	0.263868	0.744379	0.0465417	0.540388	0.066487	0.854919	0.182527
Y195	PRKCA_P17252_195_Y	PNGLSDPyVKLKLIP	PRKCA	P17252	Protein kinase C alpha type__	NLIPMDPNGLSDPyVK	1.86872	2.31976	1.67295	2.9334	0.533795	2.35743	0.638766	0.545952	2.09017	2.69932	0.898756	0.994679	0.608429	1.41462	0.630009	0.993721	0.987702	0.558718	0.182616	0.783555	0.529745	0.45263	0.0308095
Y313	PRKCD_Q05655_313_Y	SSEPVGIyQGFEKKT	PRKCD	Q05655	Protein kinase C delta type__	RSDSASSEPVGIyQGFEK	7.47487	7.27924	6.83727	8.8002	2.33184	4.80915	1.37839	8.9651	4.46535	13.4966	4.54108	4.81634	9.03037	7.14756	8.85329	0.738313	0.376228	0.685868	0.364287	1.05848	0.893319	1.15932	0.142488
Y334	PRKCD_Q05655_334_Y	MQDNSGTyGKIWEGS	PRKCD	Q05655	Protein kinase C delta type__	KTGVAGEDMQDNSGTyGK	1.86872	2.95969	4.00053	6.48436	2.0228	2.07454	0.739624	3.62052	4.84539	6.18595	8.37262	7.22451	0.704497	6.03075	2.98425	1.19852	0.733736	1.04265	0.931084	2.46724	0.00806238	1.10087	0.866852
Y630	PRKCD_Q05655_630_Y	KVKSPRDySNFDQEF	PRKCD	Q05655	Protein kinase C delta type__	DySNFDQEFLNEK	1.73984	1.9198	2.83674	4.78607	2.94992	2.16883	3.12659	2.8447	3.70529	0.862283	3.54772	1.20409	0.73652	1.71244	0.762643	1.52467	0.250809	1.48953	0.0666274	0.864188	0.762683	0.494368	0.0791344
Y195	PRKCG_P05129_195_Y	PNGLSDPyVKLKLIP	PRKCG	P05129	Protein kinase C gamma type__	NLIPMDPNGLSDPyVK	1.86872	2.31976	1.67295	2.9334	0.533795	2.35743	0.638766	0.545952	2.09017	2.69932	0.898756	0.994679	0.608429	1.41462	0.630009	0.993721	0.987702	0.558718	0.182616	0.783555	0.529745	0.45263	0.0308095
Y103	PRKDC_P78527_103_Y	MGQKIAPySVEIKNT	PRKDC	P78527	DNA-dependent protein kinase catalytic subunit__	IAPySVEIK	3.15749	1.9198	2.83674	1.18365	1.93852	0.722944	0.773243	0.660889	0.728391	0.862283	1.08797	1.20409	3.07417	1.71244	0.762643	0.48586	0.0573177	0.273252	0.00674568	0.398576	0.0144978	0.701192	0.36188
Y258	PRMT1_Q99873_258_Y	LIKEVDIyTVKVEDL	PRMT1	Q99873	Protein arginine N-methyltransferase 1__	EVDIyTVK	3.99519	2.95969	3.20042	1.28658	4.29846	5.18634	3.12659	2.15507	2.4702	3.48662	1.18257	1.30879	0.800565	1.86134	3.38216	1.06067	0.874583	0.763331	0.131823	0.588656	0.160995	0.595164	0.166693
Y337	PRMT5_O14744_337_Y	DPIKYSQyQQAIYKC	PRMT5	O14744	Protein arginine N-methyltransferase 5__	YSQyQQAIYK	6.76604	8.39912	7.71011	5.8668	3.87704	3.58329	4.5386	5.948	6.65053	5.06123	1.08797	3.61226	5.76407	1.71244	5.86903	0.5826	0.0207697	0.749155	0.0704649	0.426725	0.0251977	0.583405	0.0932875
Y281	PRMT8_Q9NR22_281_Y	LIKEVDIyTVKTEEL	PRMT8	Q9NR22	Protein arginine N-methyltransferase 8__	EVDIyTVK	3.99519	2.95969	3.20042	1.28658	4.29846	5.18634	3.12659	2.15507	2.4702	3.48662	1.18257	1.30879	0.800565	1.86134	3.38216	1.06067	0.874583	0.763331	0.131823	0.588656	0.160995	0.595164	0.166693
Y435	PRPF31_Q8WWY3_435_Y	LQKQSVVyGGKSTIR	PRPF31	Q8WWY3	U4/U6 small nuclear ribonucleoprotein Prp31__	QSVVyGGK	2.19091	2.95969	0.581895	1.23512	2.5285	0.754377	4.23603	3.53432	0.76006	0.899774	1.13527	3.76931	3.65058	6.70083	3.58111	0.788138	0.668797	1.48808	0.503959	1.01254	0.984463	2.43045	0.0930209
T847	PRPF4B_Q13523_847_T	HVADNDItPYLVSRF	PRPF4B	Q13523	Serine/threonine-protein kinase PRP4 homolog__	LCDFGSASHVADNDItPYLVSR	44.5915	56.7141	43.6421	70.556	75.7708	54.5037	85.3257	61.6351	65.7452	75.3561	78.4756	91.2487	61.0991	44.8956	69.2347	1.38554	0.0718174	1.46747	0.0553378	1.69082	0.00655671	1.20891	0.290766
Y849	PRPF4B_Q13523_849_Y	ADNDITPyLVSRFYR	PRPF4B	Q13523	Serine/threonine-protein kinase PRP4 homolog__	LCDFGSASHVADNDITPyLVSR	10.9545	13.8652	7.83134	21.5116	16.9691	7.41804	13.246	9.71219	14.6945	15.9335	22.6108	15.339	12.1686	7.96655	16.2145	1.40574	0.382364	1.15319	0.506174	1.65028	0.0718343	1.11328	0.697504
S852	PRPF4B_Q13523_852_S	DITPYLVsRFYRAPE	PRPF4B	Q13523	Serine/threonine-protein kinase PRP4 homolog__	LCDFGSASHVADNDITPYLVsR	0.45107	1.99979	0.509158	1.08073	0.589984	0.660079	4.5386	0.60342	2.85023	2.36191	3.97345	1.09938	2.59383	1.56353	0.696326	0.787425	0.712241	2.70007	0.249904	2.51172	0.200419	1.63975	0.445556
Y287	PRPH_P41219_287_Y	LQEAEEWyKSKYADL	PRPH	P41219	Peripherin__	NLQEAEEWyK	3.54412	2.07978	5.81895	1.33804	4.21417	0.817241	0.874101	0.747092	3.70529	0.974755	1.22988	1.36114	3.84271	1.9358	2.68583	0.556632	0.327194	0.465486	0.233643	0.311616	0.0743006	0.739706	0.461789
Y229	PRSS1_P07477_229_Y	QKNKPGVyTKVYNYV	PRSS1	P07477	Trypsin-1__	NKPGVyTK	105.099	102.629	103.214	27.2755	102.152	74.2118	63.7085	51.5493	72.4908	60.2474	35.761	21.8306	70.898	26.9522	77.7896	0.654911	0.17711	0.603806	0.00256318	0.378974	0.00462293	0.564864	0.0473685
T230	PRSS1_P07477_230_T	KNKPGVYtKVYNYVK	PRSS1	P07477	Trypsin-1__	NKPGVYtK	76.553	61.5136	73.1006	9.26337	60.8526	44.8854	31.9719	33.7053	35.0578	46.4508	11.7784	9.73739	47.2653	6.25411	51.4287	0.544599	0.114214	0.477039	0.00136123	0.321861	0.0200597	0.496991	0.0791651
Y346	PSAT1_Q9Y617_346_Y	GGIRASLyNAVTIED	PSAT1	Q9Y617	Phosphoserine aminotransferase__	ASLyNAVTIEDVQK	5.67059	3.51963	3.12769	1.38951	2.69707	0.848674	0.90772	0.775826	3.8003	1.01225	3.83154	6.9104	6.05227	2.01025	0.895276	0.400657	0.0628024	0.445193	0.145965	0.954236	0.925101	0.727217	0.55799
Y70	PSAT1_Q9Y617_70_Y	LLAVPDNyKVIFLQG	PSAT1	Q9Y617	Phosphoserine aminotransferase__	ELLAVPDNyK	3.54412	5.51942	4.146	1.23512	3.20277	2.26313	4.23603	0.689623	2.28018	3.14921	1.13527	1.25644	3.65058	1.78689	0.795801	0.507286	0.0563117	0.545502	0.165261	0.419464	0.043286	0.471876	0.0849651
Y76	PSMA2_P25787_76_Y	TKHIGLVySGMGPDY	PSMA2	P25787	Proteasome subunit alpha type-2__	HIGLVySGMGPDYR	3.93075	2.71972	2.764	1.08073	3.5399	1.98024	6.35404	3.44812	0.665053	6.18595	0.993362	1.09938	3.84271	1.56353	4.57586	0.701141	0.316805	1.11182	0.845614	0.879358	0.840093	1.06029	0.857717
Y105	PSMA3_P25788_105_Y	NFRSNFGyNIPLKHL	PSMA3	P25788	Proteasome subunit alpha type-3__	SNFGyNIPLK	6.57273	6.47932	6.83727	4.32291	4.97272	4.24337	4.84118	4.39635	4.37035	3.93651	3.40581	1.25644	4.80339	1.78689	5.27218	0.680717	0.00114429	0.68418	0.000359598	0.432331	0.0103825	0.596424	0.0713335
Y121	PSMA4_P25789_121_Y	LCDIKQAyTQFGGKR	PSMA4	P25789	Proteasome subunit alpha type-4__	QAyTQFGGK	3.47968	5.59942	5.09158	5.40363	4.71987	4.33767	2.11801	4.99977	3.32526	5.84853	4.68299	1.09938	0.672474	1.56353	3.18321	1.0205	0.898251	0.736947	0.302926	0.820772	0.617328	0.382424	0.040119
Y107	PSMA6_P60900_107_Y	NWKYKYGyEIPVDML	PSMA6	P60900	Proteasome subunit alpha type-6__	YGyEIPVDMLCK	1.28877	2.47974	4.36421	3.08779	3.96132	3.58329	0.672385	0.574686	2.5652	0.749812	0.946059	1.04703	0.640452	1.48907	0.663168	1.30736	0.421082	0.468757	0.262463	0.337267	0.116481	0.343389	0.130532
Y27	PSMA6_P60900_27_Y	GRLYQVEyAFKAINQ	PSMA6	P60900	Proteasome subunit alpha type-6__	LYQVEyAFK	2.57754	1.9198	4.36421	0.9778	0.533795	0.597215	0.638766	0.545952	1.80514	2.58685	0.898756	0.994679	0.608429	1.41462	3.58111	0.237973	0.0388525	0.337397	0.0790691	0.505587	0.184818	0.632413	0.398322
Y150	PSMB1_P20618_150_Y	EEGKGAVySFDPVGS	PSMB1	P20618	Proteasome subunit beta type-1__	GAVySFDPVGSYQR	6.83048	3.8396	2.764	1.38951	3.45562	2.64032	4.33689	3.44812	5.32042	1.01225	6.66972	4.24047	2.78597	2.01025	4.97376	0.557199	0.217701	0.975536	0.93837	0.887477	0.817138	0.727253	0.462782
Y102	PSMB4_P28070_102_Y	MLGASGDyADFQYLK	PSMB4	P28070	Proteasome subunit beta type-4__	VNNSTMLGASGDyADFQYLK	2.57754	2.15977	2.69127	0.926337	0.505701	0.565782	0.605147	2.9309	0.570045	3.03674	2.55436	0.942328	1.82529	1.34017	2.58635	0.268937	0.000963888	0.552743	0.237345	0.879499	0.671672	0.774281	0.231968
Y147	PSMB5_P28074_147_Y	KLLANMVyQYKGMGL	PSMB5	P28074	Proteasome subunit beta type-5__	LLANMVyQYK	0.494029	3.67962	3.92779	1.18365	4.55131	2.45172	4.23603	3.79293	3.42027	3.48662	1.08797	1.20409	2.20956	1.71244	2.68583	1.01052	0.98559	1.41323	0.379436	0.713291	0.59792	0.815637	0.68503
Y84	PSMB5_P28074_84_Y	SRATAGAyIASQTVK	PSMB5	P28074	Proteasome subunit beta type-5__	ATAGAyIASQTVK	5.73503	5.27945	6.1099	1.44097	5.30986	4.52626	2.82402	3.27571	3.51528	1.04974	4.54108	1.46584	3.45844	2.0847	5.17271	0.65854	0.181095	0.561481	0.00134509	0.412083	0.0408174	0.625766	0.0820758
Y234	PSMB8_P28062_234_Y	LGRRAIAyATHRDSY	PSMB8	P28062	Proteasome subunit beta type-8__	AIAyATHR	3.86631	4.71951	2.54579	1.23512	4.46702	2.26313	5.84975	2.58609	4.18033	5.961	5.81826	5.02575	6.24441	1.78689	5.07323	0.715554	0.40842	1.13336	0.685269	1.50967	0.053147	1.17724	0.679059
Y226	PSMC3_P17980_226_Y	PPKGVLMyGPPGTGK	PSMC3	P17980	26S proteasome regulatory subunit 6A__	GVLMyGPPGTGK	4.1885	6.23935	6.83727	1.28658	5.14129	3.1118	4.03431	2.67229	3.8003	3.71157	1.18257	1.30879	2.40169	1.86134	0.82896	0.55254	0.133779	0.608562	0.0676589	0.359275	0.0326151	0.294929	0.0118253
Y189	PSMC5_P62195_189_Y	QPKGVLLyGPPGTGK	PSMC5	P62195	26S proteasome regulatory subunit 8__	GVLLyGPPGTGK	10.9545	14.2385	12.5107	9.10898	11.884	9.05252	8.47206	5.8618	11.4009	7.31066	3.64233	2.04171	8.16576	2.9037	6.66484	0.796885	0.127688	0.682553	0.0985211	0.344653	0.0107214	0.47036	0.0220148
Y426	PSMD1_Q99460_426_Y	ALQLMATyLPKDTSP	PSMD1	Q99460	26S proteasome non-ATPase regulatory subunit 1__	EALQLMATyLPK	3.93075	3.51963	6.98274	1.18365	4.29846	0.722944	3.32831	1.98267	3.32526	2.92427	3.54772	6.9104	2.49776	1.71244	0.762643	0.429918	0.154882	0.598363	0.177043	0.9272	0.842366	0.344544	0.0585844
Y127	PTBP1_P26599_127_Y	VLRGQPIyIQFSNHK	PTBP1	P26599	Polypyrimidine tract-binding protein 1__	GQPIyIQFSNHK	4.12407	4.95948	3.20042	0.9778	5.39414	4.24337	4.5386	3.18951	4.94039	3.5991	3.54772	4.08342	2.20956	6.47747	1.89003	0.86416	0.714667	1.0313	0.86982	0.914219	0.547979	0.861046	0.734362
T575	PTK2_Q05397_575_T	SRYMEDStYYKASKG	PTK2	Q05397	Focal adhesion kinase 1__	YMEDStYYK	7.73262	9.67899	5.74621	17.6004	11.7997	11.6928	10.7918	14.3097	15.0112	12.8218	14.9004	20.5742	11.7203	14.9652	11.2407	1.77447	0.0571107	1.73214	0.0308809	2.08553	0.0314379	1.63773	0.0391684
Y576	PTK2_Q05397_576_Y	RYMEDSTyYKASKGK	PTK2	Q05397	Focal adhesion kinase 1__	YMEDSTyYK, YMEDSTyyK	96.6578	99.2696	82.9928	146.31	112.097	118.06	130.913	133.959	125.6	109.66	127.765	166.792	115.377	169.903	117.779	1.34973	0.049824	1.39994	0.00268221	1.44922	0.076527	1.44507	0.0888316
Y577	PTK2_Q05397_577_Y	YMEDSTYyKASKGKL	PTK2	Q05397	Focal adhesion kinase 1__	YMEDSTyyK	45.3647	43.9154	33.9681	67.8799	47.7044	54.1265	58.8001	66.6348	51.9691	47.0132	56.2432	90.9346	63.5969	74.7515	63.7636	1.37698	0.0896322	1.4394	0.0312653	1.57561	0.162741	1.63988	0.00692768
Y861	PTK2_Q05397_861_Y	PIGNQHIyQPVGKPD	PTK2	Q05397	Focal adhesion kinase 1__	EDGSLQGPIGNQHIyQPVGKPDPAAPPK, GSIDREDGSLQGPIGNQHIyQPVGKPDPAAPPK	11.0834	8.3458	7.92832	14.667	13.0639	13.4845	14.0192	11.896	20.0466	11.0222	13.8125	18.5324	10.7916	27.0267	13.9265	1.50655	0.0136906	1.68004	0.078149	1.5852	0.0906956	1.89143	0.1841
Y925	PTK2_Q05397_925_Y	DRSNDKVyENVTGLV	PTK2	Q05397	Focal adhesion kinase 1__	SNDKVyENVTGLVK	2.64198	2.95969	1.52747	3.39657	2.61279	2.35743	0.706005	3.62052	3.42027	0.787302	5.25063	1.09938	3.74664	1.56353	2.98425	1.1736	0.483722	1.08664	0.852078	1.00115	0.99864	1.16345	0.641792
Y546	PTPN11_Q06124_546_Y	SKRKGHEyTNIKYSL	PTPN11	Q06124	Tyrosine-protein phosphatase non-receptor type 11__	GHEyTNIK	33.7658	28.317	14.3292	51.1029	31.2692	36.0215	31.9719	40.8602	31.9225	34.6413	29.0913	36.1226	29.8771	54.9468	28.8478	1.54941	0.16794	1.37092	0.220137	1.3068	0.274155	1.48762	0.294795
Y584	PTPN11_Q06124_584_Y	REDSARVyENVGLMQ	PTPN11	Q06124	Tyrosine-protein phosphatase non-receptor type 11__	VyENVGLMQQQK	6.31497	3.67962	6.40085	8.49142	5.64699	6.5065	6.05147	6.81003	8.45567	12.0345	11.6365	9.26622	8.16576	14.2951	9.35066	1.25919	0.312811	1.30019	0.223756	2.00893	0.0113599	1.94027	0.0687936
Y66	PTPN11_Q06124_66_Y	TGDYYDLyGGEKFAT	PTPN11	Q06124	Tyrosine-protein phosphatase non-receptor type 11__	IQNTGDYYDLyGGEK	8.50588	7.6792	7.12822	9.57215	6.40554	8.01525	8.06863	8.8789	9.21573	9.11021	12.488	7.85273	10.1832	14.5185	9.84804	1.02915	0.83155	1.12225	0.144923	1.26327	0.228615	1.48198	0.0738394
Y798	PTPRA_P18433_798_Y	YIDAFSDyANF-	PTPRA	P18433	Receptor-type tyrosine-protein phosphatase alpha__	VVQEYIDAFSDyANFK	47.4267	56.4741	52.7342	130.305	73.4952	79.3038	104.892	121.977	93.3924	91.2146	98.9105	91.0917	78.1992	149.652	95.4962	1.80741	0.0818836	2.04463	0.0033163	1.79536	0.000353161	2.06434	0.0624358
Y752	PTPRQ_Q9UMZ3_752_Y	YKNIDTLyMKNTSTT	PTPRQ	Q9UMZ3	Phosphatidylinositol phosphatase PTPRQ__	NIDTLyMK	3.22193	3.67962	3.20042	1.13219	2.61279	2.16883	3.53002	0.632154	3.32526	2.81179	1.04066	1.15173	2.6899	1.63798	2.18845	0.585412	0.040026	0.741186	0.40936	0.495367	0.0458293	0.645055	0.0249245
Y174	PTTG1IP_P53801_174_Y	LFKEENPyARFEN-	PTTG1IP	P53801	Pituitary tumor-transforming gene 1 protein-interacting protein__	YGLFKEENPyAR	19.6537	21.3578	22.1848	26.8638	20.5652	21.4997	28.0385	32.1537	27.4572	25.756	27.3884	37.379	29.6849	53.16	28.2509	1.09071	0.414164	1.38694	0.00790667	1.43242	0.0699768	1.75795	0.120308
Y118	PXN_P49023_118_Y	VGEEEHVySFPNKQK	PXN	P49023	Paxillin__	VGEEEHVySFPNK	91.1805	112.895	81.9745	161.543	130.976	127.238	171.492	120.368	156.287	165.371	153.876	190.717	92.4492	174.073	110.815	1.46743	0.0350086	1.56667	0.0380108	1.78278	0.00631599	1.31913	0.31273
Y88	PXN_P49023_88_Y	PQSSSPVyGSSAKTS	PXN	P49023	Paxillin__	FIHQQPQSSSPVyGSSAK	23.1334	33.3565	23.4213	41.222	37.6747	34.4184	39.469	35.257	36.3879	38.1279	40.6332	44.7606	23.8889	44.97	36.4079	1.41801	0.045917	1.39047	0.0441955	1.54574	0.0199613	1.3173	0.29278
Y281	PYGB_P11216_281_Y	ENISRVLyPNDNFFE	PYGB	P11216	Glycogen phosphorylase, brain form__	VLyPNDNFFEGK	3.86631	5.43943	4.94611	1.28658	7.66979	3.39469	4.43774	3.27571	5.41543	0.937265	1.18257	1.30879	2.40169	1.86134	6.76431	0.866629	0.759677	0.921205	0.653721	0.240574	0.00163993	0.773748	0.543343
Y614	PYGB_P11216_614_Y	GGKAAPGyHMAKLII	PYGB	P11216	Glycogen phosphorylase, brain form__	AAPGyHMAK	26.742	25.8373	27.4218	21.9233	32.3648	30.7408	27.9376	23.6196	23.7519	21.1447	22.1378	23.087	21.7113	31.7173	23.3767	1.06285	0.635912	0.941351	0.35317	0.829607	0.00330064	0.960053	0.750659
Y162	PYGL_P06737_162_Y	AYGYGIRyEYGIFNQ	PYGL	P06737	Glycogen phosphorylase, liver form__	yEYGIFNQK	4.96177	4.47953	5.60074	1.18365	4.88844	2.82891	0.773243	3.36191	3.23026	2.81179	3.2639	1.20409	2.40169	1.71244	7.65959	0.591742	0.141559	0.489655	0.0470549	0.483962	0.0213253	0.782721	0.598178
Y281	PYGL_P06737_281_Y	ENISRVLyPNDNFFE	PYGL	P06737	Glycogen phosphorylase, liver form__	VLyPNDNFFEGK	3.86631	5.43943	4.94611	1.28658	7.66979	3.39469	4.43774	3.27571	5.41543	0.937265	1.18257	1.30879	2.40169	1.86134	6.76431	0.866629	0.759677	0.921205	0.653721	0.240574	0.00163993	0.773748	0.543343
Y614	PYGL_P06737_614_Y	GGKAAPGyHMAKMII	PYGL	P06737	Glycogen phosphorylase, liver form__	AAPGyHMAK	26.742	25.8373	27.4218	21.9233	32.3648	30.7408	27.9376	23.6196	23.7519	21.1447	22.1378	23.087	21.7113	31.7173	23.3767	1.06285	0.635912	0.941351	0.35317	0.829607	0.00330064	0.960053	0.750659
Y792	PYGL_P06737_792_Y	QDKVSQLyMNPKAWN	PYGL	P06737	Glycogen phosphorylase, liver form__	VSQLyMNPK	5.60615	4.47953	4.80064	1.13219	4.97272	3.48899	0.739624	0.632154	3.13525	2.92427	1.04066	3.4552	0.704497	1.63798	3.68058	0.644478	0.205244	0.302763	0.0172799	0.498453	0.0365962	0.404603	0.0348037
Y281	PYGM_P11217_281_Y	ENISRVLyPNDNFFE	PYGM	P11217	Glycogen phosphorylase, muscle form__	VLyPNDNFFEGK	3.86631	5.43943	4.94611	1.28658	7.66979	3.39469	4.43774	3.27571	5.41543	0.937265	1.18257	1.30879	2.40169	1.86134	6.76431	0.866629	0.759677	0.921205	0.653721	0.240574	0.00163993	0.773748	0.543343
Y614	PYGM_P11217_614_Y	GGKAAPGyHMAKMII	PYGM	P11217	Glycogen phosphorylase, muscle form__	AAPGyHMAK	26.742	25.8373	27.4218	21.9233	32.3648	30.7408	27.9376	23.6196	23.7519	21.1447	22.1378	23.087	21.7113	31.7173	23.3767	1.06285	0.635912	0.941351	0.35317	0.829607	0.00330064	0.960053	0.750659
Y290	QARS_P47897_290_Y	AINFNFGyAKANNGI	QARS	P47897	Glutamine--tRNA ligase__	AINFNFGyAK	6.25054	5.43943	4.65516	1.23512	5.81556	0.754377	6.55576	2.06887	4.18033	3.71157	1.13527	1.25644	4.13091	1.78689	3.78006	0.477516	0.164915	0.783411	0.439277	0.373401	0.0234599	0.593318	0.0621591
Y9	RAB2A_P61019_9_Y	AYAYLFKyIIIGDTG	RAB2A	P61019	Ras-related protein Rab-2A__	yIIIGDTGVGK	2.38423	1.83981	2.764	1.18365	2.0228	2.54602	0.773243	0.660889	0.728391	0.862283	1.08797	1.20409	0.73652	1.71244	0.762643	0.823188	0.438303	0.309461	0.0039948	0.451392	0.0111378	0.459586	0.0395833
Y9	RAB2B_Q8WUD1_9_Y	TYAYLFKyIIIGDTG	RAB2B	Q8WUD1	Ras-related protein Rab-2B__	yIIIGDTGVGK	2.38423	1.83981	2.764	1.18365	2.0228	2.54602	0.773243	0.660889	0.728391	0.862283	1.08797	1.20409	0.73652	1.71244	0.762643	0.823188	0.438303	0.309461	0.0039948	0.451392	0.0111378	0.459586	0.0395833
Y151	RAB7A_P51149_151_Y	YSKNNIPyFETSAKE	RAB7A	P51149	Ras-related protein Rab-7a__	NNIPyFETSAK	3.41524	4.55952	6.03716	4.78607	4.12989	5.65782	3.42917	4.82736	3.99032	3.82404	4.96681	5.02575	4.41912	2.30807	6.76431	1.0401	0.841608	0.874031	0.531832	0.98606	0.942876	0.962859	0.913164
Y139	RAC1_P63000_139_Y	KKLTPITyPQGLAMA	RAC1	P63000	Ras-related C3 botulinum toxin substrate 1__	LTPITyPQGLAMAK	1.80428	3.11967	2.03663	1.08073	0.589984	0.660079	2.82402	0.60342	2.85023	0.787302	0.993362	1.09938	0.672474	1.56353	2.08898	0.334856	0.0235559	0.901889	0.801587	0.413765	0.030697	0.621354	0.203769
T138	RAC2_P15153_138_T	EKKLAPItYPQGLAL	RAC2	P15153	Ras-related C3 botulinum toxin substrate 2__	LAPItYPQGLALAK	2.83529	2.31976	3.27316	1.49243	2.78135	2.82891	3.32831	0.833295	3.61029	3.5991	1.37179	1.51819	0.928655	2.15916	0.961593	0.842728	0.441145	0.922129	0.824552	0.769924	0.448592	0.480459	0.0407057
Y50	RAD23A_P54725_50_Y	VAGQKLIyAGKILSD	RAD23A	P54725	UV excision repair protein RAD23 homolog A__	LIyAGK	16.8185	11.9987	16.1476	2.21292	9.94545	7.07228	9.58149	5.68939	6.93555	7.76055	6.10208	2.25112	6.62868	3.20151	10.1465	0.427682	0.0341505	0.493863	0.0160694	0.358364	0.0123581	0.444274	0.0293584
Y48	RAD23B_P54727_48_Y	VAGQKLIyAGKILND	RAD23B	P54727	UV excision repair protein RAD23 homolog B__	LIyAGK	16.8185	11.9987	16.1476	2.21292	9.94545	7.07228	9.58149	5.68939	6.93555	7.76055	6.10208	2.25112	6.62868	3.20151	10.1465	0.427682	0.0341505	0.493863	0.0160694	0.358364	0.0123581	0.444274	0.0293584
Y244	RAE1_P78406_244_Y	EGRVAIHyINPPNPA	RAE1	P78406	mRNA export factor__	VAIHyINPPNPAK	5.21952	3.8396	5.67348	1.13219	5.56271	2.07454	2.72316	2.41368	3.89531	3.5991	3.83154	1.15173	3.55451	1.63798	4.07848	0.59524	0.24393	0.613072	0.055992	0.582543	0.114612	0.629283	0.12021
Y146	RAN_P62826_146_Y	HRKKNLQyYDISAKS	RAN	P62826	GTP-binding nuclear protein Ran__	NLQyYDISAK	11.5989	8.47912	13.82	5.09485	9.60831	7.35517	8.97635	10.0857	10.1658	8.32291	5.81826	3.61226	5.09159	5.36067	7.36116	0.650726	0.122992	0.862229	0.384565	0.523731	0.059416	0.5255	0.0347844
Y426	RAPH1_Q70E73_426_Y	LLRASGIyYVPKGKA	RAPH1	Q70E73	Ras-associated and pleckstrin homology domains-containing protein 1__	ASGIyYVPK	4.96177	2.07978	3.92779	4.32291	4.04561	3.01751	3.93345	0.660889	4.18033	4.27393	5.81826	4.24047	2.20956	1.71244	0.762643	1.03799	0.888716	0.799927	0.632002	1.30661	0.321021	0.427067	0.0906432
Y427	RAPH1_Q70E73_427_Y	LRASGIYyVPKGKAK	RAPH1	Q70E73	Ras-associated and pleckstrin homology domains-containing protein 1__	ASGIYyVPK	4.44626	3.91959	2.47305	3.39657	2.44422	2.92321	2.42059	3.0171	1.80514	0.712321	0.898756	0.994679	2.40169	1.41462	4.27743	0.808569	0.347806	0.668226	0.155422	0.240408	0.00997731	0.746731	0.422909
Y291	RARS_P54136_291_Y	EEFKKRAyQCVVLLQ	RARS	P54136	Arginine--tRNA ligase, cytoplasmic__	AyQCVVLLQGK	4.5107	2.95969	1.67295	3.85974	2.61279	2.54602	0.706005	0.60342	1.99516	3.93651	0.993362	1.09938	2.59383	1.56353	2.98425	0.986352	0.966285	0.36142	0.105738	0.659415	0.45821	0.781072	0.509899
Y154	RBBP4_Q09028_154_Y	SDVLVFDyTKHPSKP	RBBP4	Q09028	Histone-binding protein RBBP4__	TPSSDVLVFDyTK	1.99759	0.559942	2.98221	1.08073	1.76995	0.660079	0.706005	0.60342	3.04024	0.787302	0.993362	1.09938	3.74664	1.56353	0.696326	0.633741	0.431626	0.785175	0.727704	0.519888	0.279441	1.08426	0.89875
Y898	RBBP6_Q7Z6E9_898_Y	SRNIGSNyPEKLSAR	RBBP6	Q7Z6E9	E3 ubiquitin-protein ligase RBBP6__	NIGSNyPEK	2.70642	1.75982	2.61853	1.02926	2.0228	0.628647	2.01716	4.31014	2.75522	0.749812	0.946059	1.04703	0.640452	1.48907	0.663168	0.519524	0.0913264	1.28198	0.419159	0.387155	0.00999549	0.394182	0.0253732
Y131	RBBP7_Q16576_131_Y	GEVNRARyMPQNPHI	RBBP7	Q16576	Histone-binding protein RBBP7__	yMPQNPHIIATK	12.4366	10.6389	11.4197	6.79314	11.0411	9.90119	7.36262	5.51698	8.93071	8.21044	7.37926	4.39753	6.34047	2.0847	8.05749	0.804037	0.175855	0.632271	0.0192553	0.579421	0.0189355	0.477825	0.0315129
Y153	RBBP7_Q16576_153_Y	SDVLVFDyTKHPAKP	RBBP7	Q16576	Histone-binding protein RBBP7__	TPSSDVLVFDyTK	1.99759	0.559942	2.98221	1.08073	1.76995	0.660079	0.706005	0.60342	3.04024	0.787302	0.993362	1.09938	3.74664	1.56353	0.696326	0.633741	0.431626	0.785175	0.727704	0.519888	0.279441	1.08426	0.89875
S225	RBM14_Q96PK6_225_S	RRSPPRAsYVAPLTA	RBM14	Q96PK6	RNA-binding protein 14__	AsYVAPLTAQPATYR	3.86631	2.79971	2.32758	1.64682	4.29846	4.99774	3.53002	3.27571	3.8003	4.61134	1.51369	5.81102	3.74664	2.38252	3.78006	1.21676	0.592097	1.17929	0.325205	1.32717	0.510318	1.10181	0.661874
Y25	RBM4B_Q9BQ04_25_Y	IRSLFEQyGKVLECD	RBM4B	Q9BQ04	RNA-binding protein 4B__	SLFEQyGKVLECDIIK	9.98797	7.99917	5.60074	17.9092	10.5354	9.524	11.1952	11.465	10.6408	12.7093	14.049	21.3594	9.51071	17.4222	14.026	1.60967	0.177322	1.41178	0.0662488	2.03993	0.0513225	1.73644	0.0915385
Y25	RBM4_Q9BWF3_25_Y	IRSLFEQyGKVLECD	RBM4	Q9BWF3	RNA-binding protein 4__	SLFEQyGKVLECDIIK	9.98797	7.99917	5.60074	17.9092	10.5354	9.524	11.1952	11.465	10.6408	12.7093	14.049	21.3594	9.51071	17.4222	14.026	1.60967	0.177322	1.41178	0.0662488	2.03993	0.0513225	1.73644	0.0915385
Y34	RFFL_Q8WZ73_34_Y	QAYSNPGySSFPSPT	RFFL	Q8WZ73	E3 ubiquitin-protein ligase rififylin__	MQAYSNPGySSFPSPTGLEPSCK	3.09305	2.63972	3.85506	3.24218	2.44422	2.54602	4.94203	5.8618	3.42027	3.93651	3.2639	3.76931	3.17024	1.56353	2.48688	0.858632	0.356936	1.48356	0.123934	1.14413	0.322212	0.753106	0.248834
Y94	RGS10_O43665_94_Y	QEKAKEIyMTFLSSK	RGS10	O43665	Regulator of G-protein signaling 10__	EIyMTFLSSK	2.12647	3.8396	2.40032	5.8668	0.646173	3.1118	4.74032	2.41368	2.85023	3.37415	1.08797	3.61226	0.73652	9.15781	4.37691	1.15041	0.805991	1.19576	0.57276	0.965097	0.924453	1.70578	0.474411
Y156	RHOA_P61586_156_Y	NRIGAFGyMECSAKT	RHOA	P61586	Transforming protein RhoA__	IGAFGyMECSAK	1.93316	3.99958	3.20042	4.16852	3.5399	4.90345	2.72316	2.41368	4.37035	2.58685	5.39254	1.20409	2.49776	6.03075	3.78006	1.38089	0.182167	1.04095	0.891091	1.00551	0.990826	1.34768	0.425809
Y156	RHOC_P08134_156_Y	NRISAFGyLECSAKT	RHOC	P08134	Rho-related GTP-binding protein RhoC__	ISAFGyLECSAK	5.67059	7.03927	3.27316	4.16852	3.28705	4.71485	3.12659	2.58609	4.46535	2.81179	5.39254	6.9104	0.800565	1.86134	4.97376	0.761459	0.340863	0.636803	0.19201	0.945674	0.867342	0.477736	0.170455
Y160	RHOQ_P17081_160_Y	KEIGACCyVECSALT	RHOQ	P17081	Rho-related GTP-binding protein RhoQ__	yVECSALTQK	7.21711	8.31913	8.51022	6.94753	7.16409	7.92095	9.68235	7.41345	8.8357	9.78504	5.25063	10.8368	9.22251	10.0513	7.85854	0.91625	0.250108	1.07839	0.462967	1.07594	0.746973	1.12833	0.24508
T461	RHOT1_Q8IXI2_461_T	KSYYAINtVYVYGQE	RHOT1	Q8IXI2	Mitochondrial Rho GTPase 1__	SYYAINtVYVYGQEK	2.96417	2.55973	2.54579	4.78607	3.0342	2.35743	4.33689	4.39635	3.89531	0.937265	6.24399	1.30879	3.84271	5.58403	0.82896	1.26123	0.394085	1.56494	0.00191039	1.05209	0.938839	1.27089	0.629194
Y36	RIN1_Q13671_36_Y	KPAQDPLyDVPNASG	RIN1	Q13671	Ras and Rab interactor 1__	EKPAQDPLyDVPNASGGQAGGPQRPGR	7.0238	4.47953	5.45527	9.72654	4.55131	2.67175	8.97635	6.29281	8.74069	9.67257	11.3527	7.27686	3.07417	9.38117	6.46589	0.999469	0.998994	1.41579	0.106838	1.6689	0.0535769	1.11573	0.75618
Y381	RIPK2_O43353_381_Y	SRKAQDCyFMKLHHC	RIPK2	O43353	Receptor-interacting serine/threonine-protein kinase 2__	KAQDCyFMK	4.70401	2.79971	4.146	3.70535	5.05701	2.82891	4.63946	3.1033	3.8003	8.09797	6.10208	5.49691	5.3798	7.81764	5.27218	0.994983	0.983009	0.990844	0.962922	1.69077	0.0502712	1.58541	0.0865125
Y789	ROR1_Q01973_789_Y	SNPRYPNyMFPSQGI	ROR1	Q01973	Inactive tyrosine-protein kinase transmembrane receptor ROR1__	YPNyMFPSQGITPQGQIAGFIGPPIPQNQR	0.408111	0.506614	1.382	0.9778	0.533795	0.597215	0.638766	1.98267	0.601715	0.712321	0.898756	0.994679	0.608429	1.41462	0.630009	0.918181	0.862459	1.40337	0.60425	1.13455	0.763947	1.15515	0.785227
Y193	RPA1_P27694_193_Y	PIASLTPyQSKWTIC	RPA1	P27694	Replication protein A 70 kDa DNA-binding subunit__	VVPIASLTPyQSK	6.12166	5.99937	4.50969	3.70535	3.5399	5.18634	4.63946	4.05154	5.22542	4.04898	0.993362	3.29815	0.672474	1.56353	5.76956	0.747508	0.130169	0.83679	0.217714	0.501511	0.0588829	0.481372	0.157338
Y26	RPL13AP3_Q6NVV1_26_Y	FDGIPPPyDKKKRMV	RPL13AP3	Q6NVV1	Putative 60S ribosomal protein L13a protein RPL13AP3__	VFDGIPPPyDKK	11.2123	9.91897	12.3653	5.55802	10.0297	7.92095	9.88407	2.8447	9.21573	8.7728	4.96681	2.66993	6.91688	3.79714	12.4344	0.701823	0.0865423	0.655127	0.176934	0.489887	0.040956	0.691068	0.258688
Y63	RPL13AP3_Q6NVV1_63_Y	AQEVRWKyQAVTATL	RPL13AP3	Q6NVV1	Putative 60S ribosomal protein L13a protein RPL13AP3__	yQAVTATLEEK	7.92594	6.87928	10.6196	6.94753	6.48982	8.29814	6.05147	6.89623	8.55068	6.52336	3.40581	4.24047	6.91688	1.78689	9.64909	0.854893	0.377208	0.845567	0.382125	0.557315	0.0611219	0.721848	0.4092
Y112	RPL13A_P40429_112_Y	FDGIPPPyDKKKRMV	RPL13A	P40429	60S ribosomal protein L13a__	VFDGIPPPyDKK	11.2123	9.91897	12.3653	5.55802	10.0297	7.92095	9.88407	2.8447	9.21573	8.7728	4.96681	2.66993	6.91688	3.79714	12.4344	0.701823	0.0865423	0.655127	0.176934	0.489887	0.040956	0.691068	0.258688
Y149	RPL13A_P40429_149_Y	AHEVGWKyQAVTATL	RPL13A	P40429	60S ribosomal protein L13a__	yQAVTATLEEK	7.92594	6.87928	10.6196	6.94753	6.48982	8.29814	6.05147	6.89623	8.55068	6.52336	3.40581	4.24047	6.91688	1.78689	9.64909	0.854893	0.377208	0.845567	0.382125	0.557315	0.0611219	0.721848	0.4092
Y14	RPL14_P50914_14_Y	VEVGRVAyVSFGPHA	RPL14	P50914	60S ribosomal protein L14__	VAyVSFGPHAGK	5.3484	8.07916	11.056	6.48436	10.5354	6.03501	7.06005	5.77559	5.41543	6.74831	1.561	5.1828	4.22698	2.45697	5.37166	0.941643	0.83796	0.745442	0.294136	0.551068	0.179242	0.492396	0.089103
Y4	RPL17_P18621_4_Y	#NAME?	RPL17	P18621	60S ribosomal protein L17__	ySLDPENPTK	3.80187	4.95948	2.32758	1.38951	3.5399	2.82891	3.63088	3.62052	2.5652	1.01225	3.83154	8.95211	6.34047	2.01025	5.76956	0.699646	0.324884	0.885261	0.640043	1.24411	0.730851	1.27337	0.551792
Y48	RPL27A_P46776_48_Y	HRINFDKyHPGYFGK	RPL27A	P46776	60S ribosomal protein L27a__	yHPGYFGK	5.0262	3.67962	0.581895	1.23512	2.27565	4.71485	4.23603	2.24127	2.37519	0.899774	3.40581	1.25644	5.18766	1.78689	0.795801	0.885645	0.842632	0.95314	0.92587	0.598858	0.462761	0.836627	0.800259
Y52	RPL27A_P46776_52_Y	FDKYHPGyFGKVGMK	RPL27A	P46776	60S ribosomal protein L27a__	YHPGyFGK	8.31257	5.91938	5.60074	1.64682	7.58551	4.05477	4.23603	6.20661	3.04024	4.83629	1.51369	1.67525	8.06969	2.38252	6.16746	0.66996	0.320404	0.679831	0.167967	0.404647	0.0462254	0.837994	0.598951
Y85	RPL27_P61353_85_Y	NHLMPTRySVDIPLD	RPL27	P61353	60S ribosomal protein L27__	ySVDIPLDK	5.47727	3.91959	6.69179	1.38951	4.88844	3.1118	2.72316	0.775826	4.37035	4.04898	1.27718	1.41349	2.59383	2.01025	5.57061	0.583626	0.15849	0.489123	0.105153	0.418907	0.061239	0.632414	0.221767
Y31	RPL30_P62888_31_Y	SGKYVLGyKQTLKMI	RPL30	P62888	60S ribosomal protein L30__	YVLGyK	10.8901	10.6389	9.67401	0.926337	7.83836	7.54377	6.15233	6.0342	6.65053	4.72381	7.52117	2.82698	4.89946	1.34017	10.4449	0.522657	0.0956885	0.603694	0.000582333	0.483029	0.0190096	0.534709	0.144675
T107	RPL31_P62899_107_T	NKLYTLVtYVPVTTF	RPL31	P62899	60S ribosomal protein L31__	LYTLVtYVPVTTFK	3.22193	4.55952	5.30979	2.77901	3.96132	3.1118	2.6223	3.96533	2.37519	3.03674	0.851453	0.942328	5.47586	1.34017	4.07848	0.752574	0.200304	0.684643	0.154644	0.368989	0.0427506	0.832198	0.618719
Y25	RPL31_P62899_25_Y	NEVVTREyTINIHKR	RPL31	P62899	60S ribosomal protein L31__	EyTINIHK	7.28155	6.23935	6.61906	1.33804	4.71987	4.80915	3.32831	3.53432	5.70045	7.64808	3.68963	6.43924	4.61125	1.9358	2.98425	0.539577	0.0591532	0.623789	0.0366	0.882671	0.550617	0.473253	0.0133592
Y60	RPL32_P62910_60_Y	ILMPNIGyGSNKKTK	RPL32	P62910	60S ribosomal protein L32__	GQILMPNIGyGSNKK	7.28155	8.95907	7.78285	1.64682	4.29846	4.52626	5.24461	4.22394	5.0354	4.3864	4.54108	1.67525	4.32305	2.38252	5.07323	0.435888	0.0126	0.603741	0.00565508	0.441349	0.0132616	0.490304	0.0123807
Y13	RPL34_P49207_13_Y	TYRRRLSyNTASNKT	RPL34	P49207	60S ribosomal protein L34__	LSyNTASNK	12.8877	13.4386	17.4569	11.888	12.9796	12.1643	9.58149	10.6892	13.8711	11.0222	4.96681	4.24047	9.22251	4.24386	12.3349	0.845802	0.202236	0.779792	0.171286	0.462037	0.0386185	0.589296	0.0957517
Y34	RPL34_P49207_34_Y	GNRIVYLyTKKVGKA	RPL34	P49207	60S ribosomal protein L34__	IVYLyTK	3.73743	2.71972	4.7279	1.08073	0.589984	1.98024	0.706005	2.06887	0.665053	0.787302	0.993362	1.09938	2.9781	1.56353	0.696326	0.326414	0.0239004	0.307547	0.0252414	0.25749	0.00919412	0.4683	0.087931
Y42	RPL35A_P18077_42_Y	ARDETEFyLGKRCAY	RPL35A	P18077	60S ribosomal protein L35a__	DETEFyLGK	3.60856	3.67962	2.18211	4.32291	3.20277	2.92321	3.32831	0.80456	3.42027	1.04974	1.32448	1.46584	0.896633	2.0847	3.28268	1.10333	0.641488	0.797562	0.552258	0.405485	0.0202542	0.661438	0.27413
Y5	RPL36_Q9Y3U8_5_Y	#NAME?	RPL36	Q9Y3U8	60S ribosomal protein L36__	yPMAVGLNK	9.27915	9.67899	10.6196	8.49142	6.65839	6.78939	5.7489	7.15484	4.37035	7.76055	5.96017	12.8785	7.97363	3.12706	5.47113	0.741747	0.02321	0.584023	0.0102306	0.899299	0.662483	0.56028	0.040726
Y27	RPL37_P61927_27_Y	RRCGSKAyHLQKSTC	RPL37	P61927	60S ribosomal protein L37__	AyHLQK	12.2433	11.9987	8.8739	1.44097	9.60831	9.14682	6.25318	5.8618	6.55552	7.42314	3.97345	1.46584	6.14834	2.0847	8.55486	0.609861	0.206881	0.563793	0.0120141	0.388406	0.0296383	0.506944	0.0667994
Y277	RPL4_P36578_277_Y	AASLKSNyNLPMHKM	RPL4	P36578	60S ribosomal protein L4__	SNyNLPMHK	26.8064	27.4371	26.549	13.8951	28.7407	26.2146	27.5342	18.3612	22.8018	21.1447	14.6166	13.0355	16.6197	12.9549	19.6961	0.852188	0.435049	0.850292	0.204393	0.603977	0.0129176	0.609842	0.0059103
Y207	RPL5_P46777_207_Y	MGQNVADyMRYLMEE	RPL5	P46777	60S ribosomal protein L5__	HIMGQNVADyMR	2.38423	1.51984	2.18211	0.9778	0.533795	0.597215	0.638766	0.545952	0.601715	0.712321	0.898756	0.994679	2.59383	1.41462	3.28268	0.346492	0.0109447	0.293523	0.00546555	0.428143	0.0133087	1.19798	0.542867
Y226	RPL5_P46777_226_Y	YKKQFSQyIKNSVTP	RPL5	P46777	60S ribosomal protein L5__	QFSQyIK	6.83048	4.87949	4.07327	2.9334	3.11849	4.99774	3.22745	4.91356	3.61029	2.69932	0.898756	0.994679	2.78597	1.41462	6.06798	0.700086	0.207708	0.744543	0.235943	0.290989	0.0206898	0.6506	0.31593
Y282	RPL6_Q02878_282_Y	FALTNGIyPHKLV-	RPL6	Q02878	60S ribosomal protein L6__	SVFALTNGIyPHK	10.3746	14.7985	9.09211	2.16145	8.00693	8.86392	9.98492	5.77559	9.02572	8.99774	4.73029	9.42328	7.04497	6.55193	7.36116	0.555441	0.135811	0.723364	0.215101	0.675651	0.180664	0.611643	0.0637946
Y181	RPL7A_P62424_181_Y	CRKMGVPyCIIKGKA	RPL7A	P62424	60S ribosomal protein L7a__	KMGVPyCIIK	8.24813	11.9188	11.7106	14.9758	13.2325	10.3727	17.8518	14.3097	12.161	14.9587	7.80499	19.6318	12.1045	15.0397	11.937	1.21029	0.280841	1.3904	0.112019	1.32995	0.38991	1.22598	0.198461
Y155	RPL7_P18124_155_Y	KSVNELIyKRGYGKI	RPL7	P18124	60S ribosomal protein L7__	SVNELIyK	3.80187	2.55973	3.05495	1.28658	4.29846	3.58329	3.32831	2.41368	0.79173	4.04898	1.18257	1.30879	2.9781	1.86134	2.48688	0.97364	0.93662	0.693855	0.308774	0.694558	0.393016	0.778026	0.223819
Y82	RPL7_P18124_82_Y	ARKAGNFyVPAEPKL	RPL7	P18124	60S ribosomal protein L7__	KAGNFyVPAEPK	8.6992	6.63931	7.27369	1.74975	8.68119	6.5065	7.96777	4.05154	6.2705	5.73606	1.6083	5.33986	6.82081	2.53143	3.38216	0.74904	0.425755	0.808847	0.325639	0.560946	0.0844389	0.563165	0.0850299
Y133	RPL8_P62917_133_Y	LARASGNyATVISHN	RPL8	P62917	60S ribosomal protein L8__	ASGNyATVISHNPETK	3.22193	3.43964	3.85506	1.08073	2.35994	1.98024	2.21887	0.60342	4.65537	3.37415	0.993362	1.09938	2.11349	1.56353	2.28793	0.515461	0.015839	0.711032	0.443377	0.519833	0.102699	0.567192	0.00611206
Y13	RPLP0P6_Q8NHW5_13_Y	RATWKSNyFLKIIQL	RPLP0P6	Q8NHW5	60S acidic ribosomal protein P0-like__	SNyFLK	8.76364	10.2389	14.3292	1.18365	8.93404	13.956	5.64804	5.8618	7.5056	5.28617	3.2639	1.20409	5.76407	1.71244	8.25644	0.722245	0.490622	0.57049	0.0538942	0.292639	0.0182506	0.472011	0.0813598
Y24	RPLP0P6_Q8NHW5_24_Y	IIQLLDDyPKCFIVG	RPLP0P6	Q8NHW5	60S acidic ribosomal protein P0-like__	IIQLLDDyPK	8.57032	9.27903	7.63737	6.63875	9.10261	10.7499	11.2961	14.4821	10.1658	9.44763	11.2108	12.4073	7.78149	15.8586	6.56536	1.03941	0.807379	1.4103	0.0645572	1.29737	0.0618537	1.18514	0.622692
Y13	RPLP0_P05388_13_Y	RATWKSNyFLKIIQL	RPLP0	P05388	60S acidic ribosomal protein P0__	SNyFLK	8.76364	10.2389	14.3292	1.18365	8.93404	13.956	5.64804	5.8618	7.5056	5.28617	3.2639	1.20409	5.76407	1.71244	8.25644	0.722245	0.490622	0.57049	0.0538942	0.292639	0.0182506	0.472011	0.0813598
Y24	RPLP0_P05388_24_Y	IIQLLDDyPKCFIVG	RPLP0	P05388	60S acidic ribosomal protein P0__	IIQLLDDyPK	8.57032	9.27903	7.63737	6.63875	9.10261	10.7499	11.2961	14.4821	10.1658	9.44763	11.2108	12.4073	7.78149	15.8586	6.56536	1.03941	0.807379	1.4103	0.0645572	1.29737	0.0618537	1.18514	0.622692
Y3	RPLP2_P05387_3_Y	#NAME?	RPLP2	P05387	60S acidic ribosomal protein P2__	yVASYLLAALGGNSSPSAK	2.19091	2.55973	4.21874	2.9334	3.0342	1.79164	0.638766	0.545952	2.66021	0.712321	0.898756	0.994679	0.608429	1.41462	0.630009	0.865081	0.614673	0.428673	0.140103	0.290517	0.0279986	0.295791	0.0359817
Y209	RPN1_P04843_209_Y	PFRDVPAySQDTFKV	RPN1	P04843	Dolichyl-diphosphooligosaccharide--protein glycosyltransferase subunit 1__	DVPAySQDTFK	2.77086	2.95969	4.80064	3.24218	2.78135	2.92321	5.34546	4.13774	2.5652	2.24944	0.946059	3.29815	3.36237	1.48907	2.08898	0.849547	0.469415	1.14407	0.650053	0.616611	0.225126	0.659035	0.232308
Y82	RPS10_P46783_82_Y	GIQYLRDyLHLPPEI	RPS10	P46783	40S ribosomal protein S10__	DyLHLPPEIVPATLR	0.472549	0.586606	2.61853	1.13219	0.618079	0.691512	0.739624	0.632154	0.696722	0.824793	1.04066	1.15173	2.11349	1.63798	0.729484	0.663945	0.595531	0.562446	0.484943	0.820403	0.770004	1.21842	0.756618
Y127	RPS12_P25398_127_Y	AKDVIEEyFKCK-	RPS12	P25398	40S ribosomal protein S12__	DVIEEyFK	4.5107	3.51963	3.85506	0.9778	2.35994	2.92321	0.638766	3.27571	3.23026	3.71157	0.898756	0.994679	0.608429	1.41462	1.89003	0.526777	0.0442354	0.601136	0.160579	0.471588	0.0963279	0.329234	0.00496904
Y82	RPS16_P62249_82_Y	GGHVAQIyAIRQSIS	RPS16	P62249	40S ribosomal protein S16__	GGGHVAQIyAIR	3.47968	4.7995	4.00053	3.55096	2.69707	0.628647	2.6223	2.32748	2.37519	0.749812	0.946059	3.76931	0.640452	5.13731	1.9895	0.560003	0.130466	0.59651	0.0138493	0.445058	0.0961331	0.632528	0.338992
Y96	RPS16_P62249_96_Y	SKALVAYyQKYVDEA	RPS16	P62249	40S ribosomal protein S16__	ALVAYyQK	11.9211	13.9185	11.5652	4.63168	12.2211	11.5985	9.0772	7.75826	9.21573	11.8095	10.2174	1.57055	8.06969	10.0513	5.57061	0.760632	0.305252	0.696466	0.0120246	0.630867	0.231358	0.633384	0.0372898
Y53	RPS17_P08708_53_Y	LRNKIAGyVTHLMKR	RPS17	P08708	40S ribosomal protein S17__	IAGyVTHLMK	7.08824	7.11926	10.3286	3.85974	6.99553	3.67759	5.64804	4.39635	4.27534	4.94876	6.95353	4.24047	4.89946	1.86134	6.56536	0.592305	0.0935501	0.583619	0.0426869	0.657919	0.106466	0.543125	0.0992063
Y81	RPS24_P62847_81_Y	MIYDSLDyAKKNEPK	RPS24	P62847	40S ribosomal protein S24__	TTGFGMIYDSLDyAK	3.673	7.75919	6.69179	4.63168	6.06841	4.71485	3.12659	5.948	5.98548	8.66033	4.8249	2.51287	3.07417	3.57378	3.87953	0.850527	0.528288	0.830947	0.545245	0.882703	0.760425	0.580859	0.111908
S57	RPS26_P62854_57_S	VRDISEAsVFDAYVL	RPS26	P62854	40S ribosomal protein S26__	DISEAsVFDAYVLPK	1.28877	3.03968	0.484913	1.02926	2.10709	0.628647	2.72316	0.574686	2.75522	0.749812	2.98009	1.04703	2.9781	1.48907	0.663168	0.782197	0.70968	1.25755	0.712385	0.992431	0.991144	1.06585	0.922004
Y59	RPS27A_P62979_59_Y	DGRTLSDyNIQKEST	RPS27A	P62979	Ubiquitin-40S ribosomal protein S27a__	TLSDyNIQK	8.37701	12.9586	9.31032	1.38951	8.93404	8.86392	5.14375	6.1204	6.17549	6.74831	3.83154	4.71164	9.70285	2.01025	9.05224	0.626102	0.253633	0.569069	0.0375701	0.498973	0.0357079	0.677589	0.309488
Y31	RPS27L_Q71UM5_31_Y	LVQSPNSyFMDVKCP	RPS27L	Q71UM5	40S ribosomal protein S27-like__	LVQSPNSyFMDVK	36.2789	44.2354	39.9326	52.9556	49.9801	41.8679	50.2272	44.3083	53.9643	51.3996	55.0606	58.1102	40.8288	51.5964	37.3032	1.20222	0.11439	1.23291	0.0616642	1.36633	0.008108	1.07706	0.560177
Y31	RPS27_P42677_31_Y	LVQSPNSyFMDVKCP	RPS27	P42677	40S ribosomal protein S27__	LVQSPNSyFMDVK	36.2789	44.2354	39.9326	52.9556	49.9801	41.8679	50.2272	44.3083	53.9643	51.3996	55.0606	58.1102	40.8288	51.5964	37.3032	1.20222	0.11439	1.23291	0.0616642	1.36633	0.008108	1.07706	0.560177
Y133	RPS2_P15880_133_Y	AFVAIGDyNGHVGLG	RPS2	P15880	40S ribosomal protein S2__	AFVAIGDyNGHVGLGVK	3.86631	5.51942	4.07327	5.24924	4.97272	7.16658	9.58149	6.81003	7.6006	6.07347	5.25063	7.22451	5.57193	14.7418	6.76431	1.29196	0.204041	1.78261	0.0227059	1.37816	0.0932992	2.01189	0.195623
T221	RPS3_P23396_221_T	KDEILPTtPISEQKG	RPS3	P23396	40S ribosomal protein S3__	DEILPTtPISEQK	2.44866	1.9198	3.27316	1.02926	0.56189	1.88594	0.672385	0.574686	0.633384	0.749812	10.6432	18.0613	16.7158	5.36067	2.88478	0.45502	0.0659095	0.246081	0.00825407	3.85446	0.221826	3.26649	0.248334
Y87	RPS3_P23396_87_Y	PEGSVELyAEKVATR	RPS3	P23396	40S ribosomal protein S3__	FGFPEGSVELyAEK	2.25535	3.99958	2.03663	1.13219	1.85424	0.691512	4.03431	2.06887	0.696722	0.824793	1.04066	1.15173	0.704497	1.63798	0.729484	0.443577	0.095428	0.820099	0.687909	0.363886	0.048934	0.370493	0.0659746
Y54	RPS4X_P62701_54_Y	FLRNRLKyALTGDEV	RPS4X	P62701	40S ribosomal protein S4, X isoform__	yALTGDEVK	4.70401	2.47974	3.41863	1.08073	1.85424	5.18634	2.52145	3.53432	1.99516	3.14921	0.993362	1.09938	0.672474	1.56353	3.58111	0.765989	0.590273	0.759351	0.340733	0.494413	0.134012	0.548661	0.212061
Y54	RPS4Y1_P22090_54_Y	FLRNRLKyALTGDEV	RPS4Y1	P22090	40S ribosomal protein S4, Y isoform 1__	yALTGDEVK	4.70401	2.47974	3.41863	1.08073	1.85424	5.18634	2.52145	3.53432	1.99516	3.14921	0.993362	1.09938	0.672474	1.56353	3.58111	0.765989	0.590273	0.759351	0.340733	0.494413	0.134012	0.548661	0.212061
Y54	RPS4Y2_Q8TD47_54_Y	FLRNRLKyALTGDEV	RPS4Y2	Q8TD47	40S ribosomal protein S4, Y isoform 2__	yALTGDEVK	4.70401	2.47974	3.41863	1.08073	1.85424	5.18634	2.52145	3.53432	1.99516	3.14921	0.993362	1.09938	0.672474	1.56353	3.58111	0.765989	0.590273	0.759351	0.340733	0.494413	0.134012	0.548661	0.212061
S187	RPS5_P46782_187_S	AAKGSSNsYAIKKKD	RPS5	P46782	40S ribosomal protein S5__	GSSNsYAIK	28.2241	23.0376	27.7855	8.33703	24.1051	20.3682	14.5235	10.6892	15.4862	17.883	7.00084	5.65397	16.6197	11.1681	15.2197	0.668086	0.157626	0.514868	0.00447218	0.386324	0.0184834	0.544074	0.00671825
Y177	RPS7_P62081_177_Y	VETFSGVyKKLTGKD	RPS7	P62081	40S ribosomal protein S7__	VETFSGVyK	7.60375	7.91917	6.61906	2.41877	8.42834	6.03501	3.26107	5.8618	4.65537	1.76206	4.30457	5.0781	5.28373	3.49932	7.16221	0.762449	0.382818	0.622268	0.0302064	0.50333	0.027062	0.720137	0.140943
Y156	RPSA_P08865_156_Y	NTDSPLRyVDIAIPC	RPSA	P08865	40S ribosomal protein SA__	yVDIAIPCNNK	4.44626	4.07957	4.21874	1.08073	4.46702	3.2061	4.84118	3.18951	4.75038	3.5991	2.98009	3.92637	3.2663	1.56353	4.27743	0.686869	0.25176	1.00286	0.983308	0.824317	0.0660498	0.714599	0.203781
Y47	RPSA_P08865_47_Y	KRKSDGIyIINLKRT	RPSA	P08865	40S ribosomal protein SA__	SDGIyIINLK	2.19091	0.47995	2.10937	0.926337	1.85424	0.565782	1.81544	2.15507	0.570045	2.92427	0.851453	0.942328	2.78597	1.34017	4.07848	0.700041	0.518908	0.949861	0.918859	0.986992	0.982263	1.71637	0.303442
Y405	RUVBL1_Q9Y265_405_Y	GTKTTLRySVQLLTP	RUVBL1	Q9Y265	RuvB-like 1__	ySVQLLTPANLLAK	1.73984	5.03947	3.41863	1.13219	2.19137	2.07454	2.52145	0.632154	2.28018	0.824793	1.04066	1.15173	0.704497	1.63798	3.58111	0.529332	0.188294	0.532832	0.230026	0.295862	0.0667589	0.580861	0.326331
Y25	S100A10_P60903_25_Y	KFAGDKGyLTKEDLR	S100A10	P60903	Protein S100-A10__	FAGDKGyLTK	12.1144	16.8782	15.4202	12.1968	15.2553	15.7476	18.2553	11.2064	15.7713	11.2472	8.0888	13.5067	9.70285	6.70083	12.3349	0.972686	0.832746	1.01847	0.918163	0.739487	0.141669	0.647079	0.0722281
Y30	S100A11_P31949_30_Y	KYAGKDGyNYTLSKT	S100A11	P31949	Protein S100-A11__	DGyNYTLSK	13.9187	13.8386	16.875	7.10192	15.2553	14.8046	13.0107	15.1717	11.5909	7.76055	9.50789	9.26622	13.5456	9.38117	13.2302	0.832622	0.428326	0.891133	0.324459	0.594517	0.00609879	0.810108	0.166039
Y32	S100A11_P31949_32_Y	AGKDGYNyTLSKTEF	S100A11	P31949	Protein S100-A11__	DGYNyTLSK	11.7278	10.3989	15.4202	4.47729	11.294	7.82666	6.05147	6.37901	6.36551	8.54785	1.37179	1.51819	10.5675	2.15916	9.15171	0.628493	0.133569	0.5006	0.0142541	0.304628	0.0360972	0.582694	0.156875
Y1733	SBF2_Q86WG5_1733_Y	ERRAATLySQYTSKN	SBF2	Q86WG5	Myotubularin-related protein 13__	AATLySQYTSK	1.54652	2.95969	0.55765	4.16852	2.69707	3.77188	2.92488	1.98267	2.4702	4.3864	4.39917	1.20409	3.45844	1.71244	2.7853	2.10066	0.0871981	1.45694	0.360861	1.97274	0.266016	1.57117	0.326363
Y35	SCAMP3_O14828_35_Y	QHRPSRQyATLDVYN	SCAMP3	O14828	Secretory carrier-associated membrane protein 3__	QyATLDVYNPFETR	3.93075	4.47953	2.98221	1.54389	4.38274	4.24337	3.93345	5.60319	0.950076	4.72381	5.81826	4.71164	5.09159	2.23361	3.97901	0.892693	0.710521	0.920494	0.843049	1.33893	0.0871899	0.992251	0.976519
Y191	SDC2_P34741_191_Y	RKPSSAAyQKAPTKE	SDC2	P34741	Syndecan-2__	KPSSAAyQK	6.25054	7.19925	5.23706	13.7407	7.75408	7.92095	5.34546	10.9478	9.02572	10.2349	9.08217	9.73739	7.39722	20.7726	6.66484	1.57414	0.155735	1.35491	0.272413	1.55481	0.00627335	1.86413	0.308758
Y197	SDC4_P31431_197_Y	KAPTNEFy-	SDC4	P31431	Syndecan-4__	KAPTNEFyA	32.4126	38.636	27.2036	56.8153	35.3148	41.2078	47.7057	54.394	43.9885	49.825	61.4465	61.5654	49.0906	84.4305	49.5386	1.3571	0.180369	1.48687	0.0238239	1.75911	0.00823103	1.86316	0.080773
Y46	SDCBP_O00560_46_Y	IPHDGNLyPRLYPEL	SDCBP	O00560	Syntenin-1__	VIQAQTAFSANPANPAILSEASAPIPHDGNLyPR	0.408111	1.75982	3.49137	3.39657	3.70847	0.597215	2.82402	0.545952	2.75522	0.712321	3.83154	3.14109	2.59383	1.41462	1.89003	1.36099	0.636152	1.08232	0.900345	1.35793	0.630992	1.04226	0.93753
Y50	SDCBP_O00560_50_Y	GNLYPRLyPELSQYM	SDCBP	O00560	Syntenin-1__	LyPELSQYMGLSLNEEEIR	0.472549	2.55973	0.533404	4.32291	2.61279	0.691512	0.739624	3.0171	4.46535	4.61134	1.04066	1.15173	4.13091	1.63798	2.18845	2.13906	0.340789	2.30589	0.292986	1.90811	0.471233	2.23165	0.224865
Y56	SDCBP_O00560_56_Y	LYPELSQyMGLSLNE	SDCBP	O00560	Syntenin-1__	LYPELSQyMGLSLNEEEIR	3.11453	4.10624	4.31572	9.41776	3.65228	4.84058	3.36193	7.26978	4.87705	3.74906	11.9676	5.0781	4.259	8.56218	3.31584	1.55252	0.302355	1.34432	0.330466	1.80252	0.296696	1.39878	0.407012
Y296	SEC24C_P53992_296_Y	ARGPQSNyGGPYPAA	SEC24C	P53992	Protein transport protein Sec24C__	GPQSNyGGPYPAAPTFGSQPGPPQPLPPK	0.472549	1.75982	2.25484	1.13219	0.618079	0.691512	0.739624	0.632154	0.696722	0.824793	1.04066	1.15173	0.704497	1.63798	0.729484	0.544165	0.286531	0.460977	0.204295	0.672396	0.415332	0.684604	0.484847
T278	SEC61A1_P61619_278_T	RYRGQYNtYPIKLFY	SEC61A1	P61619	Protein transport protein Sec61 subunit alpha isoform 1__	GQYNtYPIK	4.5107	6.15936	4.7279	1.33804	3.79275	4.90345	2.72316	0.747092	2.4702	0.974755	1.22988	1.36114	0.832587	1.9358	3.87953	0.65166	0.202274	0.385795	0.0175193	0.231575	0.00173485	0.43174	0.047252
Y46	SEC62_Q99442_46_Y	MMGHRVDyFIASKAV	SEC62	Q99442	Translocation protein SEC62__	VDyFIASK	0.472549	0.586606	0.533404	1.13219	0.618079	0.691512	0.739624	2.41368	4.18033	0.824793	1.04066	1.15173	2.20956	1.63798	2.18845	1.53324	0.159187	4.60494	0.126481	1.89455	0.00945114	3.79012	0.00146036
Y17	SEPTIN2_Q15019_17_Y	INPETPGyVGFANLP	SEPTIN2	Q15019	Septin-2__	QQPTQFINPETPGyVGFANLPNQVHR	0	0	0	0	0	0	0	0	0	0	0	0	0	0	0	#DIV/0!	#DIV/0!	#DIV/0!	#DIV/0!	#DIV/0!	#DIV/0!	#DIV/0!	#DIV/0!
Y30	SEPTIN7_Q16181_30_Y	QQKNLEGyVGFANLP	SEPTIN7	Q16181	Septin-7__	NLEGyVGFANLPNQVYR	1.73984	0.719925	0.654632	1.38951	0.758551	0.848674	0.90772	0.775826	0.855068	1.01225	1.27718	1.41349	0.86461	2.01025	0.895276	0.96222	0.927122	0.815122	0.615959	1.18897	0.624565	1.21055	0.693228
Y319	SEPTIN7_Q16181_319_Y	RKLAAVTyNGVDNNK	SEPTIN7	Q16181	Septin-7__	KLAAVTyNGVDNNK	4.5107	4.87949	4.00053	4.01413	5.14129	4.43196	8.06863	3.96533	5.32042	5.51112	4.39917	6.9104	6.34047	6.9242	3.18321	1.01469	0.882461	1.296	0.344502	1.25615	0.211715	1.2283	0.439935
Y278	SEPTIN9_Q9UHD8_278_Y	KAPVDFGyVGIDSIL	SEPTIN9	Q9UHD8	Septin-9__	APVDFGyVGIDSILEQMR	1.86872	3.67962	0.533404	5.55802	1.85424	2.16883	3.32831	0.632154	2.4702	3.03674	1.04066	4.08342	0.704497	1.63798	0.729484	1.57539	0.479018	1.05737	0.928036	1.34186	0.615849	0.505112	0.355886
Y55	SERPINH1_P50454_55_Y	AGLAFSLyQAMAKDQ	SERPINH1	P50454	Serpin H1__	SAGLAFSLyQAMAK	1.80428	4.31955	3.41863	1.23512	4.12989	0.754377	3.32831	0.689623	2.37519	2.69932	1.13527	1.25644	3.07417	1.78689	0.795801	0.64128	0.424928	0.669966	0.380507	0.533513	0.171146	0.59281	0.260123
Y156	SETSIP_P0DME0_156_Y	FYFDENPyFENKVFS	SETSIP	P0DME0	Protein SETSIP__	IDFYFDENPyFENK	1.54652	2.55973	1.81842	1.08073	3.45562	0.660079	2.42059	2.49988	2.37519	2.92427	0.993362	3.29815	0.672474	1.56353	0.696326	0.877083	0.805219	1.2314	0.208352	1.21792	0.608573	0.494936	0.0770818
Y146	SET_Q01105_146_Y	FYFDENPyFENKVLS	SET	Q01105	Protein SET__	IDFYFDENPyFENK	1.54652	2.55973	1.81842	1.08073	3.45562	0.660079	2.42059	2.49988	2.37519	2.92427	0.993362	3.29815	0.672474	1.56353	0.696326	0.877083	0.805219	1.2314	0.208352	1.21792	0.608573	0.494936	0.0770818
Y421	SF3B1_O75533_421_Y	VLPPPAGyVPIRTPA	SF3B1	O75533	Splicing factor 3B subunit 1__	VLPPPAGyVPIR	0.408111	1.59983	1.89116	0.9778	1.60139	0.597215	0.638766	0.545952	0.601715	0.712321	0.898756	0.994679	0.608429	1.41462	0.630009	0.814651	0.67854	0.458165	0.196171	0.668297	0.402799	0.680428	0.473516
Y639	SF3B2_Q13435_639_Y	WLIAMQRyGPPPSYP	SF3B2	Q13435	Splicing factor 3B subunit 2__	yGPPPSYPNLK	4.25294	4.39954	1.89116	1.08073	2.44422	3.3004	0.706005	3.79293	0.665053	2.36191	0.993362	1.09938	2.6899	1.56353	2.7853	0.647343	0.298603	0.489773	0.244878	0.422497	0.0930163	0.667581	0.265172
Y928	SF3B3_Q15393_928_Y	AGGFVYTyKLVNNGE	SF3B3	Q15393	Splicing factor 3B subunit 3__	SVAGGFVYTyK	2.57754	3.11967	3.20042	1.23512	2.0228	2.82891	0.806863	0.689623	2.85023	0.899774	1.13527	1.25644	3.65058	1.78689	0.795801	0.684096	0.134192	0.488525	0.105652	0.369928	0.00108724	0.700554	0.359785
Y48	SFN_P31947_48_Y	RNLLSVAyKNVVGGQ	SFN	P31947	14-3-3 protein sigma__	NLLSVAyK	25.3888	18.3181	21.9665	3.19072	20.0595	16.8792	12.7081	15.0855	12.446	11.922	6.24399	3.2458	15.0826	4.61613	11.5391	0.611045	0.200625	0.612723	0.0184481	0.326034	0.0106335	0.475654	0.0358382
Y320	SFPQ_P23246_320_Y	FKRLFAKyGEPGEVF	SFPQ	P23246	Splicing factor, proline- and glutamine-rich__	yGEPGEVFINK	3.86631	6.47932	5.38253	3.24218	4.55131	5.84642	2.52145	2.06887	5.60545	4.72381	0.993362	1.09938	3.45844	1.56353	4.77481	0.867229	0.549844	0.648249	0.242179	0.433398	0.108333	0.622882	0.175076
Y59	SGMS2_Q8NHU3_59_Y	GTKKYPDyIQIAMPT	SGMS2	Q8NHU3	Phosphatidylcholine:ceramide cholinephosphotransferase 2__	KYPDyIQIAMPTESR	17.2051	22.0777	17.5296	33.9657	13.2325	12.1015	19.8018	23.6196	26.5071	22.2694	26.1112	31.0968	18.8293	32.3874	18.9003	1.04378	0.914803	1.23087	0.1551	1.39894	0.0655117	1.23418	0.405504
Y251	SGPL1_O95470_251_Y	AFNKAASyFGMKIVR	SGPL1	O95470	Sphingosine-1-phosphate lyase 1__	AASyFGMK	3.15749	2.71972	2.10937	1.02926	2.35994	0.628647	2.01716	0.574686	0.633384	2.47438	0.946059	1.04703	2.6899	1.48907	2.3874	0.503075	0.094095	0.403831	0.0473501	0.559372	0.11298	0.822175	0.372257
Y273	SH2B3_Q9UQQ2_273_Y	LEMPDNLyTFVLKVK	SH2B3	Q9UQQ2	SH2B adapter protein 3__	LEMPDNLyTFVLK	1.99759	1.75982	0.460667	3.24218	0.533795	2.92321	2.01716	2.49988	3.23026	0.712321	0.898756	0.994679	2.11349	1.41462	1.89003	1.58821	0.445814	1.83669	0.118598	0.617759	0.329754	1.2845	0.484792
Y572	SH2B3_Q9UQQ2_572_Y	LRAIDNQyTP-	SH2B3	Q9UQQ2	SH2B adapter protein 3__	AIDNQyTPL	1.93316	2.39975	1.81842	2.9334	2.35994	2.26313	3.02573	2.8447	1.99516	3.26168	0.898756	0.994679	0.608429	1.41462	0.630009	1.22843	0.163146	1.27868	0.191573	0.838049	0.696672	0.431298	0.0217268
Y610	SHANK2_Q9UPX8_610_Y	GQMPENPySEVGKIA	SHANK2	Q9UPX8	SH3 and multiple ankyrin repeat domains protein 2__	GQMPENPySEVGK	10.1813	14.7985	12.0016	7.51362	11.7154	12.07	11.8004	8.36168	9.78578	8.09797	3.97345	5.44456	8.16576	6.84974	12.3349	0.846345	0.394225	0.809809	0.233663	0.473643	0.022882	0.739572	0.206218
Y246	SHB_Q15464_246_Y	KVTIADDySDPFDAK	SHB	Q15464	SH2 domain-containing adapter protein B__	DKVTIADDySDPFDAK	15.7875	17.7581	14.8383	30.4147	15.2553	20.2738	20.6759	18.3612	17.6714	22.9443	20.8133	22.7205	15.0827	26.1333	12.5339	1.36293	0.266877	1.17205	0.0908026	1.37397	0.00528018	1.1109	0.696239
S426	SHC1_P29353_426_S	RELFDDPsYVNVQNL	SHC1	P29353	SHC-transforming protein 1__	ELFDDPsYVNVQNLDK	49.1022	51.1947	47.7881	91.0898	64.7297	64.122	74.3322	72.9276	87.2169	89.64	84.4358	100.829	56.68	93.365	57.4966	1.48524	0.0553579	1.58339	0.00346732	1.8564	0.00102149	1.4015	0.177769
Y427	SHC1_P29353_427_Y	ELFDDPSyVNVQNLD	SHC1	P29353	SHC-transforming protein 1__	ELFDDPSyVNVQNLDK	2.31979	3.75961	2.03663	4.94046	5.22557	0.628647	2.21887	2.41368	2.18517	3.14921	0.946059	1.04703	0.640452	7.14756	1.9895	1.33004	0.602151	0.840031	0.46638	0.633598	0.32998	1.20472	0.800716
Y350	SHMT2_P34897_350_Y	CTPMFREySLQVLKN	SHMT2	P34897	Serine hydroxymethyltransferase, mitochondrial__	EySLQVLK	4.05963	3.19967	2.54579	0.9778	0.533795	1.79164	2.01716	1.98267	0.601715	0.712321	0.898756	0.994679	0.608429	1.41462	0.630009	0.33689	0.0193458	0.469302	0.0535041	0.265755	0.00577185	0.27058	0.00963839
Y1133	SIPA1L1_O43166_1133_Y	LSPGSDIyVTVSSMA	SIPA1L1	O43166	Signal-induced proliferation-associated 1-like protein 1__	LSPGSDIyVTVSSMALAR	3.41524	1.11988	1.01832	2.16145	2.41613	1.32016	1.41201	2.52862	1.33011	1.5746	1.98672	2.19876	1.34495	3.12706	1.39265	1.062	0.899091	0.949095	0.919227	1.03721	0.935825	1.05604	0.920617
Y1169	SIPA1L3_O60292_1169_Y	STPGSATyVRYKPSP	SIPA1L3	O60292	Signal-induced proliferation-associated 1-like protein 3__	QPSGSFSTPGSATyVR	7.47487	4.23956	4.87337	1.38951	5.14129	2.54602	5.04289	4.22394	0.855068	1.01225	5.81826	1.41349	4.51519	7.59428	4.37691	0.547199	0.167462	0.610201	0.253969	0.496992	0.203239	0.993886	0.982433
Y89	SLC12A4_Q9UP95_89_Y	LLGKLVSyTNLTQGA	SLC12A4	Q9UP95	Solute carrier family 12 member 4__	LVSyTNLTQGAK	23.0046	23.2776	17.966	38.5974	25.5379	27.8176	31.1651	39.5671	27.8372	24.069	36.6125	36.9078	26.1304	35.5144	34.12	1.43121	0.102781	1.5342	0.0424746	1.51894	0.0718369	1.49054	0.0364296
Y202	SLC25A11_Q02978_202_Y	NAAQLASySQSKQFL	SLC25A11	Q02978	Mitochondrial 2-oxoglutarate/malate carrier protein__	AVVVNAAQLASySQSK	1.41765	3.59962	2.32758	1.13219	2.69707	0.691512	0.739624	0.632154	0.696722	0.824793	1.04066	1.15173	3.93878	1.63798	0.729484	0.615502	0.343971	0.281626	0.0500156	0.410789	0.0872596	0.858594	0.777572
Y181	SLC25A1_P53007_181_Y	EQGLKGTyQGLTATV	SLC25A1	P53007	Tricarboxylate transport protein, mitochondrial__	GTyQGLTATVLK	2.96417	3.59962	0.484913	1.02926	1.85424	1.88594	3.63088	3.0171	0.633384	4.3864	0.946059	1.04703	4.41912	1.48907	4.17796	0.676641	0.485916	1.03301	0.95592	0.905059	0.887237	1.43092	0.490721
Y93	SLC25A31_Q9H0C2_93_Y	NLANVIRyFPTQALN	SLC25A31	Q9H0C2	ADP/ATP translocase 4__	yFPTQALNFAFK	6.83048	16.1583	43.9331	8.8002	32.8705	8.10955	9.68235	21.5507	7.98063	24.8563	14.6166	11.9362	11.4321	9.82789	13.5286	0.743856	0.700081	0.585962	0.482122	0.768196	0.684306	0.519839	0.392844
Y191	SLC25A4_P12235_191_Y	IIIYRAAyFGVYDTA	SLC25A4	P12235	ADP/ATP translocase 1__	AAyFGVYDTAK	3.86631	4.15957	2.54579	0.926337	3.37134	3.3004	3.02573	3.62052	1.71014	0.674831	0.851453	0.942328	0.576407	1.34017	2.28793	0.718721	0.35314	0.790451	0.38149	0.233512	0.00578721	0.397715	0.0388681
Y195	SLC25A4_P12235_195_Y	RAAYFGVyDTAKGML	SLC25A4	P12235	ADP/ATP translocase 1__	AAYFGVyDTAK	4.5107	3.19967	4.21874	1.08073	3.28705	4.05477	2.6223	3.87913	2.37519	5.28617	3.12199	1.09938	2.78597	1.56353	2.08898	0.70605	0.297168	0.744114	0.171813	0.797003	0.560327	0.539728	0.0263233
Y81	SLC25A4_P12235_81_Y	NLANVIRyFPTQALN	SLC25A4	P12235	ADP/ATP translocase 1__	yFPTQALNFAFK	6.83048	16.1583	43.9331	8.8002	32.8705	8.10955	9.68235	21.5507	7.98063	24.8563	14.6166	11.9362	11.4321	9.82789	13.5286	0.743856	0.700081	0.585962	0.482122	0.768196	0.684306	0.519839	0.392844
Y195	SLC25A5_P05141_195_Y	RAAYFGIyDTAKGML	SLC25A5	P05141	ADP/ATP translocase 2__	AAYFGIyDTAK	7.79706	7.6792	10.3286	2.21292	5.16938	3.23753	4.33689	3.39065	4.59203	5.21119	4.58839	2.25112	3.20226	3.20151	9.15171	0.411544	0.0144284	0.477413	0.00870565	0.466993	0.0213465	0.602812	0.189429
Y81	SLC25A5_P05141_81_Y	NLANVIRyFPTQALN	SLC25A5	P05141	ADP/ATP translocase 2__	yFPTQALNFAFK	6.83048	16.1583	43.9331	8.8002	32.8705	8.10955	9.68235	21.5507	7.98063	24.8563	14.6166	11.9362	11.4321	9.82789	13.5286	0.743856	0.700081	0.585962	0.482122	0.768196	0.684306	0.519839	0.392844
Y191	SLC25A6_P12236_191_Y	IIIYRAAyFGVYDTA	SLC25A6	P12236	ADP/ATP translocase 3__	AAyFGVYDTAK	3.86631	4.15957	2.54579	0.926337	3.37134	3.3004	3.02573	3.62052	1.71014	0.674831	0.851453	0.942328	0.576407	1.34017	2.28793	0.718721	0.35314	0.790451	0.38149	0.233512	0.00578721	0.397715	0.0388681
Y195	SLC25A6_P12236_195_Y	RAAYFGVyDTAKGML	SLC25A6	P12236	ADP/ATP translocase 3__	AAYFGVyDTAK	4.5107	3.19967	4.21874	1.08073	3.28705	4.05477	2.6223	3.87913	2.37519	5.28617	3.12199	1.09938	2.78597	1.56353	2.08898	0.70605	0.297168	0.744114	0.171813	0.797003	0.560327	0.539728	0.0263233
Y81	SLC25A6_P12236_81_Y	NLANVIRyFPTQALN	SLC25A6	P12236	ADP/ATP translocase 3__	yFPTQALNFAFK	6.83048	16.1583	43.9331	8.8002	32.8705	8.10955	9.68235	21.5507	7.98063	24.8563	14.6166	11.9362	11.4321	9.82789	13.5286	0.743856	0.700081	0.585962	0.482122	0.768196	0.684306	0.519839	0.392844
Y43	SLC35B3_Q9H1N7_43_Y	KFNNSRKyISITVPS	SLC35B3	Q9H1N7	Adenosine 3'-phospho 5'-phosphosulfate transporter 2__	yISITVPSK	3.09305	1.83981	1.60021	4.47729	0.618079	0.691512	4.03431	2.06887	3.32526	0.824793	1.04066	1.15173	0.704497	1.63798	3.58111	0.885783	0.863365	1.44319	0.260995	0.461832	0.0682717	0.906708	0.84362
Y136	SMC3_Q9UQE7_136_Y	GFSRSNPyYIVKQGK	SMC3	Q9UQE7	Structural maintenance of chromosomes protein 3__	SNPyYIVK	2.12647	2.8797	0.533404	1.13219	2.10709	0.691512	0.739624	0.632154	2.5652	2.92427	1.04066	1.15173	0.704497	1.63798	2.18845	0.709584	0.543306	0.7107	0.59784	0.923656	0.885923	0.81792	0.701459
Y109	SND1_Q7KZF4_109_Y	KTPQGREyGMIYLGK	SND1	Q7KZF4	Staphylococcal nuclease domain-containing protein 1__	EyGMIYLGK	9.02139	10.7189	8.14653	14.2038	9.18689	9.14682	9.98492	17.413	12.636	12.9343	11.7784	14.7631	12.5849	17.6455	13.6281	1.16677	0.44716	1.43559	0.153249	1.41557	0.028417	1.57273	0.0362335
Y329	SND1_Q7KZF4_329_Y	RLRIWRDyVAPTANL	SND1	Q7KZF4	Staphylococcal nuclease domain-containing protein 1__	DyVAPTANLDQK	4.38182	4.39954	2.25484	1.02926	2.19137	0.628647	3.22745	2.41368	1.90015	0.749812	2.98009	1.04703	0.640452	1.48907	3.28268	0.348786	0.0482869	0.683322	0.223784	0.432842	0.104726	0.490404	0.150284
Y878	SND1_Q7KZF4_878_Y	FQKVITEyLNAQESA	SND1	Q7KZF4	Staphylococcal nuclease domain-containing protein 1__	VITEyLNAQESAK	4.83289	5.43943	5.38253	4.01413	4.97272	4.43196	2.01716	3.18951	3.61029	0.749812	0.946059	1.04703	3.36237	1.48907	4.27743	0.857166	0.0922713	0.563209	0.0114126	0.175211	3.4865e-05	0.583134	0.0613179
Y11	SNRNP200_O75643_11_Y	VTARSLQyEYKANSN	SNRNP200	O75643	U5 small nuclear ribonucleoprotein 200 kDa helicase__	SLQyEYK	2.83529	4.07957	6.25537	1.18365	3.37134	6.3179	3.32831	1.98267	2.75522	5.06123	3.97345	1.20409	3.2663	7.37092	6.56536	0.825566	0.69115	0.612457	0.18794	0.777418	0.555863	1.30617	0.449418
Y179	SNW1_Q13573_179_Y	APAQYIRyTPSQQGV	SNW1	Q13573	SNW domain-containing protein 1__	yTPSQQGVAFNSGAK	1.73984	0.559942	2.98221	1.08073	0.589984	4.24337	0.706005	0.60342	0.665053	2.36191	0.993362	1.09938	0.672474	1.56353	0.696326	1.11967	0.882806	0.373813	0.190355	0.843366	0.755246	0.555156	0.360008
Y1069	SPAG9_O60271_1069_Y	CGYRNKIyVVQPKAM	SPAG9	O60271	C-Jun-amino-terminal kinase-interacting protein 4__	IyVVQPK	2.12647	0.559942	1.74569	1.08073	0.589984	0.660079	0.706005	2.75849	0.665053	0.787302	0.993362	1.09938	2.01742	1.56353	0.696326	0.525889	0.230731	0.931736	0.909874	0.649814	0.342235	0.965067	0.936691
Y393	SPATA5_Q8NB90_393_Y	APRGVLLyGPPGTGK	SPATA5	Q8NB90	ATPase family protein 2 homolog__	GVLLyGPPGTGK	10.9545	14.2385	12.5107	9.10898	11.884	9.05252	8.47206	5.8618	11.4009	7.31066	3.64233	2.04171	8.16576	2.9037	6.66484	0.796885	0.127688	0.682553	0.0985211	0.344653	0.0107214	0.47036	0.0220148
Y1020	SPTAN1_Q13813_1020_Y	QGFVPAAyVKKLDPA	SPTAN1	Q13813	Spectrin alpha chain, non-erythrocytic 1__	QGFVPAAyVK	4.38182	4.31955	3.27316	3.39657	5.14129	4.90345	3.63088	3.62052	2.18517	4.3864	4.8249	5.65397	3.07417	1.63798	5.76956	1.12249	0.496268	0.788053	0.231306	1.24141	0.135898	0.875334	0.71375
Y2423	SPTAN1_Q13813_2423_Y	LSSEGKPyVTKEELY	SPTAN1	Q13813	Spectrin alpha chain, non-erythrocytic 1__	ALSSEGKPyVTK	6.44385	7.99917	5.23706	6.32997	8.00693	3.2061	8.77463	5.25838	6.17549	6.07347	6.66972	10.9938	5.3798	4.69058	5.67008	0.891409	0.682488	1.02685	0.900451	1.20614	0.481465	0.799817	0.1975
Y644	SPTAN1_Q13813_644_Y	KLIDVNHyAKDEVAA	SPTAN1	Q13813	Spectrin alpha chain, non-erythrocytic 1__	LIDVNHyAK	7.08824	7.91917	7.12822	1.13219	8.00693	7.16658	7.96777	2.41368	2.09017	3.14921	3.97345	1.15173	6.14834	1.63798	5.67008	0.736627	0.423465	0.563418	0.169846	0.373804	0.00630314	0.607907	0.117814
Y1171	SPTBN1_Q01082_1171_Y	LLSQSHAyQQFLRDT	SPTBN1	Q01082	Spectrin beta chain, non-erythrocytic 1__	QNLLSQSHAyQQFLR	4.5107	0.586606	0.533404	3.39657	2.44422	2.26313	0.739624	3.53432	4.18033	0.824793	1.04066	5.33986	2.11349	1.63798	3.28268	1.43924	0.577943	1.50146	0.606857	1.27965	0.80346	1.24925	0.755836
Y556	SPTBN1_Q01082_556_Y	VLVLSQDyGKHLLGV	SPTBN1	Q01082	Spectrin beta chain, non-erythrocytic 1__	VLVLSQDyGK	2.89973	3.99958	2.32758	1.08073	2.27565	0.660079	2.21887	0.60342	0.665053	0.787302	3.2639	1.09938	2.01742	1.56353	2.28793	0.435299	0.0653287	0.377954	0.0568009	0.558214	0.213916	0.636063	0.104196
Y419	SRC_P12931_419_Y	RLIEDNEyTARQGAK	SRC	P12931	Proto-oncogene tyrosine-protein kinase Src__	LIEDNEyTAR	3.22193	0.693261	4.65516	1.33804	2.19137	3.86618	3.12659	4.05154	2.66021	3.26168	1.22988	1.36114	0.832587	1.9358	0.862118	0.862927	0.790055	1.14795	0.748082	0.682901	0.533567	0.423612	0.246399
Y144	SRM_P19623_144_Y	LPGMAIGySSSKLTL	SRM	P19623	Spermidine synthase__	FLPGMAIGySSSK	4.25294	3.99958	6.76453	4.63168	3.70847	3.58329	0.773243	3.87913	2.37519	0.862283	3.2639	4.24047	2.49776	1.71244	3.78006	0.793993	0.335301	0.467972	0.101711	0.557144	0.172516	0.532079	0.0934881
Y27	SRP14_P37108_27_Y	CRTSGSVyITLKKYD	SRP14	P37108	Signal recognition particle 14 kDa protein__	TSGSVyITLK	12.2433	8.29247	14.111	24.7023	10.9288	17.7278	12.977	20.7749	13.9661	17.5081	22.7054	16.4384	18.7332	45.2679	14.9876	1.54008	0.223184	1.37727	0.218995	1.63513	0.047043	2.27983	0.201631
Y67	SRPK1_Q96SB4_67_Y	NDYCKGGyHLVKIGD	SRPK1	Q96SB4	SRSF protein kinase 1__	GGyHLVK	5.67059	9.51901	8.29201	1.08073	6.74268	3.39469	7.96777	3.53432	4.75038	3.93651	2.98009	1.09938	3.17024	1.56353	3.38216	0.47774	0.11011	0.692136	0.238951	0.341373	0.0215586	0.345629	0.0157754
S1124	SRRM2_Q9UQ35_1124_S	DRGEFSAsPMLKSGM	SRRM2	Q9UQ35	Serine/arginine repetitive matrix protein 2__	GEFSAsPMLK	0.494029	2.23977	0.55765	1.18365	0.646173	0.722944	2.31973	0.660889	0.728391	0.862283	4.96681	10.2085	12.0085	1.71244	0.762643	0.775575	0.700572	1.12686	0.868338	4.8725	0.199122	4.40037	0.364025
S2272	SRRM2_Q9UQ35_2272_S	AAAMNLAsPRTAVAP	SRRM2	Q9UQ35	Serine/arginine repetitive matrix protein 2__	TPAAAAAMNLAsPR	2.83529	2.79971	4.146	1.18365	2.27565	3.39469	2.42059	0.660889	3.23026	2.58685	1.08797	1.20409	2.40169	6.47747	0.762643	0.700745	0.277537	0.645306	0.258326	0.498815	0.0669303	0.985769	0.980183
Y13	SRSF3_P84103_13_Y	CPLDCKVyVGNLGNN	SRSF3	P84103	Serine/arginine-rich splicing factor 3__	VyVGNLGNNGNK	9.02139	10.7189	8.80116	6.63875	8.84976	9.33541	3.42917	4.33888	8.36066	8.43538	4.54108	9.89444	6.91688	3.42487	7.26169	0.86975	0.294274	0.565098	0.0642808	0.801322	0.330713	0.616768	0.0559843
Y33	SRSF7_Q16629_33_Y	ELERAFSyYGPLRTV	SRSF7	Q16629	Serine/arginine-rich splicing factor 7__	AFSyYGPLR	11.9211	15.7584	18.4752	8.49142	13.4011	12.8244	10.9935	13.6201	14.1561	15.1837	12.488	9.42328	15.7551	5.80739	15.1202	0.752186	0.195033	0.839995	0.31364	0.80371	0.298004	0.794777	0.445562
Y99	SSBP1_Q04837_99_Y	PGLRDVAyQYVKKGS	SSBP1	Q04837	Single-stranded DNA-binding protein, mitochondrial__	DVAyQYVK	1.73984	0.693261	3.78232	1.33804	0.730456	3.39469	2.82402	2.32748	0.823399	0.974755	5.53444	5.1828	0.832587	1.9358	2.58635	0.878973	0.846391	0.961302	0.944813	1.88113	0.349085	0.861524	0.796607
Y67	SSR4_P51571_67_Y	RVQNMALyADVGGKQ	SSR4	P51571	Translocon-associated protein subunit delta__	VQNMALyADVGGK	7.99038	6.15936	6.40085	5.8668	7.41694	6.22361	5.04289	4.31014	5.22542	7.87302	5.81826	3.76931	5.9562	1.78689	3.48163	0.949236	0.663428	0.709393	0.0356554	0.849639	0.477724	0.546199	0.0811342
Y181	ST13P4_Q8IZP2_181_Y	NPDSAQPyKRRGKAH	ST13P4	Q8IZP2	Putative protein FAM10A4__	AIEINPDSAQPyK	2.25535	4.47953	5.45527	1.02926	4.63559	2.54602	3.73174	2.75849	2.66021	0.749812	0.946059	3.14109	2.49776	1.48907	3.28268	0.673566	0.400258	0.750642	0.371141	0.396793	0.114539	0.596343	0.203399
Y185	ST13P5_Q8NFI4_185_Y	NPDSAQPyKWRGKAH	ST13P5	Q8NFI4	Putative protein FAM10A5__	AIEINPDSAQPyK	2.25535	4.47953	5.45527	1.02926	4.63559	2.54602	3.73174	2.75849	2.66021	0.749812	0.946059	3.14109	2.49776	1.48907	3.28268	0.673566	0.400258	0.750642	0.371141	0.396793	0.114539	0.596343	0.203399
Y185	ST13_P50502_185_Y	NPDSAQPyKWRGKAH	ST13	P50502	Hsc70-interacting protein__	AIEINPDSAQPyK	2.25535	4.47953	5.45527	1.02926	4.63559	2.54602	3.73174	2.75849	2.66021	0.749812	0.946059	3.14109	2.49776	1.48907	3.28268	0.673566	0.400258	0.750642	0.371141	0.396793	0.114539	0.596343	0.203399
Y501	ST5_P78524_501_Y	DLPKENPyEDVDLKS	ST5	P78524	Suppression of tumorigenicity 5 protein__	ENPyEDVDLK	2.64198	3.11967	0.484913	1.02926	1.93852	3.77188	2.6223	1.72406	3.04024	4.04898	0.946059	5.96808	3.17024	1.48907	3.08373	1.07894	0.892649	1.18251	0.694139	1.75506	0.400447	1.23957	0.636713
Y192	STAM2_O75886_192_Y	HTETKSLyPSSEIQL	STAM2	O75886	Signal transducing adapter molecule 2__	SLyPSSEIQLNNK	4.5107	4.31955	4.50969	8.8002	5.47842	5.56353	4.23603	7.75826	5.98548	4.94876	5.96017	11.9362	11.5281	4.46722	7.65959	1.48742	0.118936	1.34781	0.203597	1.71254	0.219977	1.77324	0.167571
Y371	STAM2_O75886_371_Y	LVNEAPVySVYSKLH	STAM2	O75886	Signal transducing adapter molecule 2__	LVNEAPVySVYSK	4.25294	3.59962	3.20042	3.70535	3.37134	3.39469	3.22745	4.05154	6.36551	5.73606	3.83154	7.69568	4.41912	12.0615	4.27743	0.947381	0.583081	1.23446	0.431345	1.56187	0.148071	1.87805	0.279696
Y374	STAM2_O75886_374_Y	EAPVYSVySKLHPPA	STAM2	O75886	Signal transducing adapter molecule 2__	LVNEAPVYSVySK	1.80428	2.39975	2.764	1.18365	2.10709	3.39469	2.92488	2.9309	4.46535	2.81179	1.08797	4.86869	4.61125	1.71244	2.28793	0.959443	0.899381	1.48121	0.128103	1.25838	0.622889	1.23588	0.587136
Y705	STAT3_P40763_705_Y	DPGSAAPyLKTKFIC	STAT3	P40763	Signal transducer and activator of transcription 3__	YCRPESQEHPEADPGSAAPyLK	10.0524	8.53244	3.51562	11.0646	10.6197	11.3785	7.90053	9.79839	10.7675	9.03523	8.70374	10.3656	10.2152	13.4017	8.82013	1.49602	0.139787	1.28805	0.378921	1.27167	0.381939	1.46771	0.223742
Y323	STIP1_P31948_323_Y	YKDAIHFyNKSLAEH	STIP1	P31948	Stress-induced-phosphoprotein 1__	DAIHFyNK	6.31497	3.91959	3.3459	1.13219	5.39414	5.46923	3.12659	0.632154	5.70045	3.82404	1.04066	3.4552	2.9781	1.63798	5.76956	0.883296	0.771166	0.69653	0.469846	0.612638	0.236542	0.764749	0.521932
Y354	STIP1_P31948_354_Y	KEQERLAyINPDLAL	STIP1	P31948	Stress-induced-phosphoprotein 1__	LAyINPDLALEEK	3.54412	3.19967	3.05495	0.926337	2.78135	1.69735	2.72316	0.517217	0.570045	0.674831	0.851453	0.942328	0.576407	1.34017	2.58635	0.551605	0.0582953	0.388869	0.0544453	0.251932	0.00012099	0.459541	0.0430182
S38	STMN1_P16949_38_S	SVPEFPLsPPKKKDL	STMN1	P16949	Stathmin__	ESVPEFPLsPPK, SKESVPEFPLsPPK	4.36034	4.21289	1.60021	6.53583	2.97801	3.61472	4.57222	3.73545	3.83197	5.09872	10.7378	25.2857	22.7681	4.91395	3.71374	1.29047	0.524794	1.19327	0.521804	4.04212	0.164988	3.08605	0.319322
Y123	SUCLG2_Q96I99_123_Y	LAKQMIGyNLATKQT	SUCLG2	Q96I99	Succinate--CoA ligase [GDP-forming] subunit beta, mitochondrial__	QMIGyNLATK	2.89973	0.533278	2.10937	1.02926	3.0342	3.48899	3.02573	1.72406	0.633384	0.749812	0.946059	1.04703	4.03485	1.48907	0.663168	1.36267	0.549737	0.971275	0.959445	0.494896	0.253947	1.11632	0.869807
Y205	SYNCRIP_O60506_205_Y	LTGLNRGyAFVTFCT	SYNCRIP	O60506	Heterogeneous nuclear ribonucleoprotein Q__	GyAFVTFCTK	1.99759	2.71972	3.56411	1.28658	3.11849	0.785809	0.840482	0.718357	0.79173	0.937265	1.18257	1.30879	0.800565	1.86134	2.48688	0.62681	0.287885	0.283836	0.0121199	0.414014	0.0254905	0.621727	0.193415
Y192	TAGLN2_P37802_192_Y	SQAGMTGyGMPRQI-	TAGLN2	P37802	Transgelin-2__	GASQAGMTGyGMPR	1.03102	1.27987	2.25484	43.2291	11.3783	3.1118	6.05147	2.58609	3.61029	4.04898	4.96681	12.8785	15.8512	3.57378	3.58111	12.6418	0.221167	2.68256	0.0792455	4.79535	0.110586	5.03886	0.208936
Y192	TAGLN3_Q9UI15_192_Y	SQAGMTGyGMPRQI-	TAGLN3	Q9UI15	Transgelin-3__	GASQAGMTGyGMPR	1.03102	1.27987	2.25484	43.2291	11.3783	3.1118	6.05147	2.58609	3.61029	4.04898	4.96681	12.8785	15.8512	3.57378	3.58111	12.6418	0.221167	2.68256	0.0792455	4.79535	0.110586	5.03886	0.208936
Y224	TALDO1_P37837_224_Y	VTKIYNYyKKFSYKT	TALDO1	P37837	Transaldolase__	IYNYyK	3.22193	3.27966	1.382	0.9778	2.61279	0.597215	0.638766	0.545952	0.601715	0.712321	3.2639	0.994679	0.608429	1.41462	0.630009	0.531205	0.233165	0.226601	0.0311279	0.630538	0.395095	0.336529	0.0616893
Y298	TARS_P26639_298_Y	METLQRIyGISFPDP	TARS	P26639	Threonine--tRNA ligase, cytoplasmic__	IyGISFPDPK	5.28396	5.27945	5.60074	5.55802	4.71987	9.24111	6.15233	7.24104	7.88563	6.29842	7.23735	5.33986	6.82081	11.1681	7.85854	1.20755	0.466996	1.31643	0.0299719	1.16775	0.180596	1.59906	0.0701187
Y190	TCP1_P17987_190_Y	DIRGQPRyPVNSVNI	TCP1	P17987	T-complex protein 1 subunit alpha__	yPVNSVNILK	3.73743	4.07957	4.36421	1.80121	3.28705	4.71485	1.17667	3.0171	3.89531	1.31217	1.6556	1.8323	1.12079	2.60588	3.97901	0.804773	0.409046	0.664062	0.172066	0.394055	0.000485734	0.632587	0.152224
Y126	TES_Q9UGI8_126_Y	NQALARQyMQMLPKE	TES	Q9UGI8	Testin__	QyMQMLPK	3.28636	0.559942	1.60021	1.08073	0.589984	4.71485	0.706005	1.98267	0.665053	0.787302	3.40581	4.39753	2.01742	1.56353	3.08373	1.17241	0.847321	0.615757	0.483592	1.57727	0.477288	1.22366	0.679589
Y20	TFRC_P02786_20_Y	FGGEPLSyTRFSLAR	TFRC	P02786	Transferrin receptor protein 1__	SAFSNLFGGEPLSyTR	0.472549	0.586606	0.533404	1.13219	0.618079	2.82891	0.739624	2.67229	0.696722	0.824793	3.12199	1.15173	0.704497	1.63798	0.729484	2.87536	0.210816	2.5799	0.267932	3.20146	0.179041	1.92895	0.185567
Y443	TGM2_P21980_443_Y	REDITHTyKYPEGSS	TGM2	P21980	Protein-glutamine gamma-glutamyltransferase 2__	EDITHTyK	6.70161	5.03947	3.3459	2.05853	5.14129	3.96048	7.56434	3.44812	3.99032	1.49962	1.89212	2.09406	4.32305	2.97815	4.17796	0.739731	0.377827	0.994419	0.98696	0.363612	0.0313348	0.760865	0.31928
Y516	TGM2_P21980_516_Y	LCARTVSyNGILGPE	TGM2	P21980	Protein-glutamine gamma-glutamyltransferase 2__	TVSyNGILGPECGTK	4.96177	6.55932	5.89169	1.23512	3.70847	4.71485	4.23603	5.60319	3.61029	2.69932	1.13527	5.1828	3.74664	1.78689	4.17796	0.554675	0.0846366	0.772393	0.152491	0.51786	0.0916145	0.557722	0.0418609
Y528	TGM2_P21980_528_Y	GPECGTKyLLNLNLE	TGM2	P21980	Protein-glutamine gamma-glutamyltransferase 2__	yLLNLNLEPFSEK	2.25535	2.47974	2.54579	1.08073	4.21417	3.3004	0.706005	0.60342	1.99516	0.787302	0.993362	1.09938	2.78597	1.56353	2.68583	1.18053	0.663591	0.453872	0.0439205	0.395563	0.000320515	0.966275	0.848449
Y548	TGM2_P21980_548_Y	SVPLCILyEKYRDCL	TGM2	P21980	Protein-glutamine gamma-glutamyltransferase 2__	SVPLCILyEK	3.73743	3.11967	2.61853	1.08073	2.94992	1.98024	0.706005	0.60342	3.70529	0.787302	0.993362	1.09938	0.672474	1.56353	0.696326	0.634353	0.140365	0.529222	0.236065	0.303942	0.00282921	0.30946	0.00751411
Y575	TGM2_P21980_575_Y	VEPVINSyLLAERDL	TGM2	P21980	Protein-glutamine gamma-glutamyltransferase 2__	ALLVEPVINSyLLAER	4.05963	3.59962	2.764	1.02926	3.45562	3.3004	3.32831	3.36191	1.90015	3.93651	0.946059	1.04703	2.40169	1.48907	2.48688	0.746915	0.369855	0.824155	0.375402	0.568882	0.227304	0.611867	0.0529839
Y583	TGM2_P21980_583_Y	LLAERDLyLENPEIK	TGM2	P21980	Protein-glutamine gamma-glutamyltransferase 2__	DLyLENPEIK	4.89733	5.51942	4.94611	1.13219	3.20277	6.88369	4.03431	3.27571	3.89531	0.824793	3.12199	4.08342	3.74664	5.36067	3.68058	0.730245	0.460498	0.729378	0.0107091	0.522702	0.0684902	0.83239	0.215917
Y1058	THBS1_P07996_1058_Y	NPTRAQGySGLSVKV	THBS1	P07996	Thrombospondin-1__	AQGySGLSVK	4.70401	1.9198	4.00053	1.08073	3.62419	3.86618	0.706005	1.89646	2.4702	3.03674	0.993362	3.29815	0.672474	1.56353	0.696326	0.806742	0.605202	0.477457	0.133234	0.689761	0.377851	0.276001	0.0443556
Y146	TIAL1_Q01085_146_Y	GYGFVSFyNKLDAEN	TIAL1	Q01085	Nucleolysin TIAR__	GYGFVSFyNK	1.35321	2.15977	4.146	3.08779	2.0228	2.45172	3.42917	3.96533	2.85023	0.749812	0.946059	1.04703	2.49776	1.48907	2.58635	0.987378	0.972719	1.33761	0.387717	0.358129	0.121014	0.858232	0.708555
Y1602	TJP1_Q07157_1602_Y	IHAEKPKyQINNIST	TJP1	Q07157	Tight junction protein ZO-1__	yQINNISTVPK	3.41524	3.8396	3.20042	1.02926	1.68567	0.628647	2.92488	3.96533	2.94523	2.58685	5.25063	1.04703	2.9781	1.48907	2.7853	0.319799	0.00277743	0.940717	0.62557	0.849765	0.69504	0.693667	0.101465
S824	TJP1_Q07157_824_S	DDRLSYLsAPGSEYS	TJP1	Q07157	Tight junction protein ZO-1__	LSYLsAPGSEYSMYSTDSR	5.0262	4.07957	4.36421	4.94046	3.5399	4.90345	5.34546	4.82736	2.09017	3.71157	7.23735	1.15173	2.78597	1.63798	6.26693	0.993603	0.960087	0.910394	0.720607	0.898342	0.810917	0.793682	0.54966
Y1118	TJP2_Q9UDY2_1118_Y	AQKHPDIyAVPIKTH	TJP2	Q9UDY2	Tight junction protein ZO-2__	HPDIyAVPIK	11.4056	11.2788	8.72843	14.2038	10.5354	11.6928	14.5235	14.9993	10.6408	11.2472	11.9203	12.1456	12.2006	15.8586	11.2407	1.15978	0.295159	1.27857	0.148554	1.12416	0.227487	1.25108	0.187408
Y911	TJP2_Q9UDY2_911_Y	LTAMGADyLSCDSRL	TJP2	Q9UDY2	Tight junction protein ZO-2__	MSYLTAMGADyLSCDSR	0.472549	2.15977	0.533404	1.13219	2.10709	0.691512	0.739624	0.632154	2.66021	2.58685	1.04066	1.15173	2.11349	1.63798	3.28268	1.24167	0.731513	1.27364	0.753887	1.50968	0.509637	2.22197	0.155353
Y127	TLN1_Q9Y490_127_Y	GITNHDEySLVRELM	TLN1	Q9Y490	Talin-1__	IGITNHDEySLVR	5.3484	7.59921	3.85506	4.94046	4.55131	5.56353	5.84975	4.39635	5.13041	6.63583	6.3859	4.71164	5.09159	7.14756	4.27743	0.896006	0.632664	0.915123	0.704431	1.05539	0.815435	0.982974	0.948346
Y1737	TLN1_Q9Y490_1737_Y	KVSQMAQyFEPLTLA	TLN1	Q9Y490	Talin-1__	VSQMAQyFEPLTLAAVGAASK	1.99759	3.19967	4.00053	2.47023	3.20277	3.3004	4.03431	6.81003	4.75038	5.06123	5.53444	9.89444	4.61125	3.57378	5.96851	0.975604	0.912363	1.69549	0.10365	2.22772	0.0839859	1.5388	0.142088
Y1777	TLN1_Q9Y490_1777_Y	ESALQLLyTAKEAGG	TLN1	Q9Y490	Talin-1__	TLAESALQLLyTAK	3.60856	2.55973	6.1099	3.24218	3.0342	6.88369	3.63088	4.65496	0.665053	6.18595	0.993362	8.95211	4.32305	6.47747	4.67533	1.07182	0.866008	0.729008	0.524821	1.31383	0.642154	1.26043	0.440734
Y1945	TLN1_Q9Y490_1945_Y	QCSPSDAyTKKELIE	TLN1	Q9Y490	Talin-1__	AGALQCSPSDAyTK, AGALQCSPSDAyTKK	14.112	16.2383	16.7295	10.9617	15.5924	12.07	12.0021	13.8787	15.3912	12.3719	15.0423	9.63269	12.9692	13.7739	13.5286	0.820396	0.155015	0.876639	0.201328	0.786896	0.129586	0.855392	0.0536083
Y26	TLN1_Q9Y490_26_Y	FEPSTMVyDACRIIR	TLN1	Q9Y490	Talin-1__	TMQFEPSTMVyDACR	5.28396	5.19946	2.83674	5.24924	7.58551	7.63806	5.14375	8.53409	8.45567	5.1737	7.80499	5.49691	8.45396	6.70083	9.05224	1.53698	0.101233	1.66165	0.0995287	1.38704	0.210397	1.81732	0.0273464
Y436	TLN1_Q9Y490_436_Y	STVLQQQyNRVGKVE	TLN1	Q9Y490	Talin-1__	KSTVLQQQyNR	2.06203	0.746589	0.678878	1.44097	0.786645	0.880106	0.94134	0.80456	0.886737	3.14921	1.32448	1.46584	0.896633	2.0847	3.48163	0.891104	0.810535	0.754879	0.562589	1.70309	0.330789	1.85318	0.318974
Y70	TLN1_Q9Y490_70_Y	EAGKALDyYMLRNGD	TLN1	Q9Y490	Talin-1__	ALDyYMLR	15.8519	16.0783	13.7473	27.6357	14.581	16.1248	23.9033	23.361	16.8163	21.707	20.0091	26.8563	17.1001	24.3464	18.9998	1.27725	0.370168	1.40289	0.0625656	1.50123	0.0251809	1.32333	0.0982895
Y142	TMED5_Q9Y3A6_142_Y	EQEDWKKyITGTDIL	TMED5	Q9Y3A6	Transmembrane emp24 domain-containing protein 5__	yITGTDILDMK	1.99759	2.31976	1.67295	1.08073	0.589984	2.16883	3.22745	3.27571	2.09017	2.47438	0.993362	3.29815	3.36237	7.59428	3.87953	0.64096	0.226824	1.43454	0.113799	1.12947	0.730481	2.4767	0.093597
Y294	TMEM200B_Q69YZ2_294_Y	DRLSLGGyAKLGGGG	TMEM200B	Q69YZ2	Transmembrane protein 200B__	LSLGGyAK	2.64198	3.03968	3.92779	4.16852	5.47842	2.82891	4.84118	6.20661	3.42027	5.39864	3.54772	8.48095	5.18766	12.0615	6.16746	1.29829	0.325914	1.50561	0.142815	1.81356	0.154814	2.43683	0.102362
Y29	TMEM230_Q96A57_29_Y	LSSTDDGyIDLQFKK	TMEM230	Q96A57	Transmembrane protein 230__	LSSTDDGyIDLQFK	1.93316	3.03968	3.05495	6.48436	4.21417	3.86618	3.22745	0.660889	4.46535	4.27393	4.54108	3.76931	2.20956	9.60453	0.762643	1.81429	0.0728917	1.0406	0.931094	1.56759	0.0250705	1.56665	0.612374
Y277	TMEM59_Q9BXS4_277_Y	PSEKLSIyGDLEFMN	TMEM59	Q9BXS4	Transmembrane protein 59__	LSIyGDLEFMNEQK	1.54652	3.11967	2.98221	8.33703	4.46702	0.628647	5.54718	5.25838	1.90015	5.06123	0.946059	4.39753	0.640452	9.38117	2.98425	1.75628	0.445618	1.66122	0.256344	1.36039	0.539504	1.70047	0.538781
Y127	TMPO_P42166_127_Y	LLDQLVKyGVNPGPI	TMPO	P42166	Lamina-associated polypeptide 2, isoform alpha__	yGVNPGPIVGTTR	3.02861	1.9198	0.509158	1.08073	3.62419	0.660079	3.8326	0.60342	0.665053	5.84853	0.993362	3.61226	2.01742	1.56353	2.68583	0.983038	0.980366	0.934679	0.931123	1.91553	0.35159	1.14827	0.75252
Y544	TMPRSS13_Q9BYE2_544_Y	QRNKPGVyTKVTEVL	TMPRSS13	Q9BYE2	Transmembrane protease serine 13__	NKPGVyTK	105.099	102.629	103.214	27.2755	102.152	74.2118	63.7085	51.5493	72.4908	60.2474	35.761	21.8306	70.898	26.9522	77.7896	0.654911	0.17711	0.603806	0.00256318	0.378974	0.00462293	0.564864	0.0473685
T545	TMPRSS13_Q9BYE2_545_T	RNKPGVYtKVTEVLP	TMPRSS13	Q9BYE2	Transmembrane protease serine 13__	NKPGVYtK	76.553	61.5136	73.1006	9.26337	60.8526	44.8854	31.9719	33.7053	35.0578	46.4508	11.7784	9.73739	47.2653	6.25411	51.4287	0.544599	0.114214	0.477039	0.00136123	0.321861	0.0200597	0.496991	0.0791651
Y383	TNFRSF10B_O14763_383_Y	AGHRDTLyTMLIKWV	TNFRSF10B	O14763	Tumor necrosis factor receptor superfamily member 10B__	DTLyTMLIK	0.45107	1.9198	1.74569	1.08073	2.86564	3.3004	0.706005	0.60342	0.665053	4.3864	0.993362	1.09938	2.20956	4.69058	2.68583	1.76039	0.273197	0.479643	0.198867	1.57392	0.54947	2.32864	0.109944
Y518	TNK2_Q07912_518_Y	GGVKKPTyDPVSEDQ	TNK2	Q07912	Activated CDC42 kinase 1__	KPTyDPVSEDQDPLSSDFK, KPTyDPVSEDQDPLSSDFKR	6.25054	7.54588	8.36474	12.3512	13.4854	14.3332	12.4055	10.2581	13.7761	10.2349	17.3129	13.3496	6.24441	16.3054	8.85329	1.81262	0.00204375	1.6443	0.016341	1.84545	0.0432297	1.41703	0.373341
Y827	TNK2_Q07912_827_Y	SFASDPKyATPQVIQ	TNK2	Q07912	Activated CDC42 kinase 1__	yATPQVIQAPGPR	0.45107	1.99979	2.32758	3.24218	2.5285	0.660079	2.92488	0.60342	0.665053	0.787302	0.993362	3.92637	0.672474	1.56353	2.08898	1.34579	0.597997	0.877557	0.848653	1.19433	0.803982	0.905104	0.842079
Y1404	TNS1_Q9HBL0_1404_Y	RAGSLPNyATINGKV	TNS1	Q9HBL0	Tensin-1__	AGSLPNyATINGK	13.2099	13.0386	10.7651	23.5187	15.8453	11.63	17.751	17.9302	18.9065	12.8218	16.6979	25.757	20.5585	15.4119	16.9771	1.37771	0.261578	1.4748	0.00249021	1.49342	0.194731	1.43049	0.0363246
Y483	TNS2_Q63HR2_483_Y	GPLDGSPyAQVQRPP	TNS2	Q63HR2	Tensin-2__	GPLDGSPyAQVQRPPR	10.2457	13.1986	13.3836	20.8426	15.8453	13.2959	20.3733	18.6198	17.8614	21.4821	24.2664	26.6993	13.9298	24.7931	19.4971	1.35723	0.146507	1.54379	0.00608875	1.9672	0.00283934	1.58087	0.0965815
Y780	TNS3_Q68CZ2_780_Y	RKLSLGQyDNDAGGQ	TNS3	Q68CZ2	Tensin-3__	KLSLGQyDNDAGGQLPFSK	10.439	12.4787	7.46766	15.9536	15.3396	16.8163	16.9105	16.7234	17.6714	15.6336	11.3054	18.2707	8.45396	15.263	10.6107	1.58331	0.0176073	1.68849	0.00930379	1.48788	0.119031	1.12974	0.624321
Y802	TNS3_Q68CZ2_802_Y	WGKAGVDyAPNLPPF	TNS3	Q68CZ2	Tensin-3__	AGVDyAPNLPPFPSPADVK	8.05481	6.39933	7.05548	16.6741	8.42834	13.1073	14.6244	11.1202	13.3961	9.71006	11.4946	13.8732	9.15846	13.4761	11.7381	1.7764	0.0842669	1.81968	0.00658983	1.6308	0.0252739	1.59801	0.0331666
Y855	TNS3_Q68CZ2_855_Y	PVSPETPyVKTALRH	TNS3	Q68CZ2	Tensin-3__	ESMCSTPAFPVSPETPyVK	9.73022	12.6387	6.03716	18.8355	8.68119	9.05252	9.0772	12.8442	7.22057	6.52336	6.66972	12.7214	8.16576	9.60453	11.8375	1.28737	0.517094	1.02591	0.927339	0.912286	0.781236	1.0423	0.863678
Y404	TOM1L2_Q6ZVM7_404_Y	EQRKTVTyEDPQAVG	TOM1L2	Q6ZVM7	TOM1-like protein 2__	KTVTyEDPQAVGGLASALDNR	6.63717	4.37288	5.528	12.6599	6.74268	5.84642	10.3884	7.75826	8.93071	7.38565	4.91951	11.3079	3.23428	8.18991	7.65959	1.52672	0.263749	1.63728	0.0248388	1.4278	0.297689	1.15393	0.644162
Y105	TOMM34_Q15785_105_Y	LEKYPMAyVDYKTVL	TOMM34	Q15785	Mitochondrial import receptor subunit TOM34__	YPMAyVDYK	1.99759	1.9198	4.50969	1.08073	2.27565	0.660079	2.11801	0.60342	0.665053	3.71157	0.993362	1.09938	0.672474	1.56353	2.28793	0.476613	0.207435	0.401857	0.162955	0.688769	0.516583	0.536833	0.251113
S608	TP53BP2_Q13625_608_S	PQTVAASsIYSMYTQ	TP53BP2	Q13625	Apoptosis-stimulating of p53 protein 2__	KPQTVAASsIYSMYTQQQAPGK	6.83048	4.71951	5.45527	2.36731	7.16409	1.44589	5.24461	7.06864	6.74554	3.71157	4.44648	7.38157	4.89946	3.42487	1.52529	0.645523	0.344786	1.12076	0.458763	0.913813	0.722205	0.57921	0.108057
Y126	TPD52L2_O43399_126_Y	KVTQSDLyKKTQETL	TPD52L2	O43399	Tumor protein D54__	VTQSDLyK	2.5131	2.07978	3.56411	1.13219	2.94992	2.35743	4.33689	3.96533	2.66021	2.58685	1.04066	1.15173	2.11349	1.63798	2.68583	0.789451	0.455357	1.34393	0.236913	0.585907	0.165651	0.789176	0.34411
Y118	TPP2_P29144_118_Y	HIGIKNGyDFYPKAL	TPP2	P29144	Tripeptidyl-peptidase 2__	NGyDFYPK	2.70642	0.533278	3.20042	3.85974	0.56189	0.628647	0.672385	0.574686	0.633384	2.24944	3.40581	1.04703	2.59383	1.48907	0.663168	0.78419	0.750892	0.291991	0.137325	1.04071	0.938562	0.736954	0.599609
Y159	TPT1_P13693_159_Y	REDGVTPyMIFFKDG	TPT1	P13693	Translationally-controlled tumor protein__	EDGVTPyMIFFK	3.15749	3.99958	3.27316	4.94046	1.93852	0.722944	4.03431	4.13774	5.13041	0.862283	7.09544	3.92637	2.59383	7.14756	3.87953	0.728836	0.502509	1.27538	0.0939429	1.13939	0.803047	1.30591	0.484124
S738	TPX2_Q9ULW0_738_S	QPLTVPVsPKFSTRF	TPX2	Q9ULW0	Targeting protein for Xklp2__	SSDQPLTVPVsPK	1.86872	0.533278	0.484913	1.02926	0.56189	1.88594	0.672385	2.58609	0.633384	3.03674	5.53444	5.02575	2.59383	1.48907	2.18845	1.20443	0.758126	1.3481	0.692638	4.70985	0.0157869	2.17234	0.112573
Y463	TRIM25_Q14258_463_Y	YIKVILDyNTAHNKV	TRIM25	Q14258	E3 ubiquitin/ISG15 ligase TRIM25__	VILDyNTAHNK	5.09064	4.87949	5.96443	5.40363	7.07981	5.46923	5.84975	5.08597	4.65537	4.27393	3.68963	1.36114	3.36237	1.9358	2.68583	1.12665	0.353107	0.978445	0.823888	0.585187	0.081126	0.501049	0.00744759
Y208	TRIM28_Q13263_208_Y	RDGERTVyCNVHKHE	TRIM28	Q13263	Transcription intermediary factor 1-beta__	TVyCNVHK	4.83289	5.35944	6.54632	3.39657	2.10709	5.75212	3.12659	4.74116	5.51044	4.61134	4.96681	1.15173	4.89946	1.63798	6.76431	0.672443	0.196747	0.799239	0.265545	0.641024	0.203244	0.794673	0.508904
Y108	TUBA1A_Q71U36_108_Y	NNYARGHyTIGKEII	TUBA1A	Q71U36	Tubulin alpha-1A chain__	GHyTIGK	14.1765	17.2782	4.7279	5.09485	14.4125	7.82666	8.27034	1.63785	6.08048	4.3864	4.39917	0.994679	3.74664	1.41462	4.07848	0.755446	0.562661	0.441888	0.188297	0.270303	0.0892736	0.255364	0.0808739
Y161	TUBA1A_Q71U36_161_Y	MERLSVDyGKKSKLE	TUBA1A	Q71U36	Tubulin alpha-1A chain__	LSVDyGK	43.9471	38.476	36.4412	4.94046	36.2419	34.1355	24.5084	21.8093	26.1271	26.5433	8.0888	5.96808	24.113	8.26436	37.8006	0.633646	0.233297	0.609475	0.00383813	0.341567	0.0194891	0.590404	0.139712
Y224	TUBA1A_Q71U36_224_Y	LDIERPTyTNLNRLI	TUBA1A	Q71U36	Tubulin alpha-1A chain__	NLDIERPTyTNLNR	14.8209	14.8784	13.82	10.0353	14.0753	10.7499	10.2875	6.89623	11.5909	5.1737	5.96017	6.28218	6.05227	7.59428	9.64909	0.801035	0.0891048	0.661192	0.0269953	0.400191	5.26293e-05	0.535294	0.0035566
Y357	TUBA1A_Q71U36_357_Y	GFKVGINyQPPTVVP	TUBA1A	Q71U36	Tubulin alpha-1A chain__	VGINyQPPTVVPGGDLAK	18.2361	16.6383	19.0571	4.01413	15.0867	17.445	12.7081	10.0857	11.1159	14.3964	6.05478	4.08342	7.3652	5.80739	11.0417	0.677634	0.239821	0.628755	0.00305433	0.454922	0.0389792	0.448982	0.00438175
Y399	TUBA1A_Q71U36_399_Y	DHKFDLMyAKRAFVH	TUBA1A	Q71U36	Tubulin alpha-1A chain__	FDLMyAK	82.1591	55.7542	74.5553	20.7911	51.2443	61.3874	41.6543	39.9119	47.1237	34.9787	23.9826	8.00979	48.13	16.082	62.8683	0.627965	0.143446	0.605689	0.0265458	0.315205	0.0119203	0.598113	0.147633
Y108	TUBA1B_P68363_108_Y	NNYARGHyTIGKEII	TUBA1B	P68363	Tubulin alpha-1B chain__	GHyTIGK	14.1765	17.2782	4.7279	5.09485	14.4125	7.82666	8.27034	1.63785	6.08048	4.3864	4.39917	0.994679	3.74664	1.41462	4.07848	0.755446	0.562661	0.441888	0.188297	0.270303	0.0892736	0.255364	0.0808739
Y161	TUBA1B_P68363_161_Y	MERLSVDyGKKSKLE	TUBA1B	P68363	Tubulin alpha-1B chain__	LSVDyGK	43.9471	38.476	36.4412	4.94046	36.2419	34.1355	24.5084	21.8093	26.1271	26.5433	8.0888	5.96808	24.113	8.26436	37.8006	0.633646	0.233297	0.609475	0.00383813	0.341567	0.0194891	0.590404	0.139712
Y224	TUBA1B_P68363_224_Y	LDIERPTyTNLNRLI	TUBA1B	P68363	Tubulin alpha-1B chain__	NLDIERPTyTNLNR	14.8209	14.8784	13.82	10.0353	14.0753	10.7499	10.2875	6.89623	11.5909	5.1737	5.96017	6.28218	6.05227	7.59428	9.64909	0.801035	0.0891048	0.661192	0.0269953	0.400191	5.26293e-05	0.535294	0.0035566
Y357	TUBA1B_P68363_357_Y	GFKVGINyQPPTVVP	TUBA1B	P68363	Tubulin alpha-1B chain__	VGINyQPPTVVPGGDLAK	18.2361	16.6383	19.0571	4.01413	15.0867	17.445	12.7081	10.0857	11.1159	14.3964	6.05478	4.08342	7.3652	5.80739	11.0417	0.677634	0.239821	0.628755	0.00305433	0.454922	0.0389792	0.448982	0.00438175
Y399	TUBA1B_P68363_399_Y	DHKFDLMyAKRAFVH	TUBA1B	P68363	Tubulin alpha-1B chain__	FDLMyAK	82.1591	55.7542	74.5553	20.7911	51.2443	61.3874	41.6543	39.9119	47.1237	34.9787	23.9826	8.00979	48.13	16.082	62.8683	0.627965	0.143446	0.605689	0.0265458	0.315205	0.0119203	0.598113	0.147633
Y108	TUBA1C_Q9BQE3_108_Y	NNYARGHyTIGKEII	TUBA1C	Q9BQE3	Tubulin alpha-1C chain__	GHyTIGK	14.1765	17.2782	4.7279	5.09485	14.4125	7.82666	8.27034	1.63785	6.08048	4.3864	4.39917	0.994679	3.74664	1.41462	4.07848	0.755446	0.562661	0.441888	0.188297	0.270303	0.0892736	0.255364	0.0808739
